# Supplementary material for: Phylogenetic landscape of Monkeypox Virus (MPV) during the early outbreak in New York City, 2022
Source: Emerg Microbes Infect. 2023 Apr 17;12(1):e2192830. doi: 10.1080/22221751.2023.2192830 (PMC10114986; doi:10.1080/22221751.2023.2192830)
Supplement: Supplemental Material [file TEMI_A_2192830_SM7524.zip › Table S1.xlsx]

## Sheet: Hoja 1
Table S1 - Public Monkeypox virus genomes used for phylogenetic analysis
Virus name	Accession ID	Collection date	Location	Country	Host	Gender	Patient age	clade	outbreak	lineage
AY741551.1 |Monkeypox virus	AY741551.1	1970		Sierra Leone				IIa
AY753185.1 |Monkeypox virus	AY753185.1	1958		West African				IIa
HM172544.1 |Monkeypox virus	HM172544.1	1979		Zaire	Homo sapiens			I
hMpxV/Australia/VIC-VIDRL01/2022	EPI_ISL_13052292	2022-05	Oceania / Australia / Victoria	Australia	Human	Male	unknown	IIb	hMPXV-1	B.1
hMpxV/Austria/MUW_1525179/2022	EPI_ISL_13842269	2022-06-10	Europe / Austria / Lower Austria	Austria	Human	Male	52	IIb	hMPXV-1	B.1
hMpxV/Austria/MUW_1531254/2022	EPI_ISL_13842548	2022-07-04	Europe / Austria / Vienna	Austria	Human	Male	39	IIb	hMPXV-1	B.1
hMpxV/Austria/MUW-1520194/2022	EPI_ISL_13472250	2022-05-23	Europe / Austria / Vienna	Austria	Human	Male	34	IIb	hMPXV-1	B.1
hMpxV/Austria/MUW-1531848/2022	EPI_ISL_14167573	2022-07-05	Europe / Austria / Vienna	Austria	Human	Male	34	IIb	hMPXV-1	B.1
hMpxV/Austria/MUW-1532243/2022	EPI_ISL_14167574	2022-07-06	Europe / Austria / Vienna	Austria	Human	Male	38	IIb	hMPXV-1	B.1
hMpxV/Austria/MUW-1534823/2022	EPI_ISL_14167248	2022-07-15	Europe / Austria / Vienna	Austria	Human	Male	34	IIb	hMPXV-1	B.1
hMpxV/Austria/MUW-1536480/2022	EPI_ISL_14167575	2022-07-22	Europe / Austria / Vienna	Austria	Human	Male	28	IIb	hMPXV-1	B.1
hMpxV/Belgium/UZ_Rega_1/2022	EPI_ISL_13052282	2022-05-19	Europe / Belgium	Belgium	Human	unknown	unknown	IIb	hMPXV-1	B.1
hMpxV/Brasil/SP-SPH-0002/2022	EPI_ISL_13537922	2022-06-14	South America / Brazil / Sao Paulo	Brazil	Human	unknown	unknown	IIb	hMPXV-1	B.1
hMpxV/Brazil/PR-IAL-26/2022	EPI_ISL_14414948	2022-08-01	South America / Brazil / Parana / Curitiba	Brazil	Human	Female	44	IIb	hMPXV-1	B.1.1
hMpxV/Brazil/PR-IAL-54/2022	EPI_ISL_14625230	2022-08-03	South America / Brazil / Parana / Londrina	Brazil	Human	Male	31	IIb	hMPXV-1	B.1.1
hMpxV/Brazil/RS-IAL-02/2022	EPI_ISL_13234112	2022-05-31	South America / Brazil / Rio Grande do Sul / Porto Alegre	Brazil	Human	Male	53	IIb	hMPXV-1	B.1
hMpxV/Brazil/RS-IAL-05/2022	EPI_ISL_13343697	2022-06-07	South America / Brazil / Rio Grande do Sul / Porto Alegre	Brazil	Human	Male	34	IIb	hMPXV-1	B.1
hMpxV/Brazil/RS-IAL-40/2022	EPI_ISL_14622913	2022-07-26	South America / Brazil / Rio Grande do Sul / Caxias do Sul	Brazil	Human	Male	36	IIb	hMPXV-1	B.1.1
hMpxV/Brazil/RS-IAL-41/2022	EPI_ISL_14622953	2022-07-29	South America / Brazil / Rio Grande do Sul / Viamao	Brazil	Human	Male	40	IIb	hMPXV-1	B.1.1
hMpxV/Brazil/SP-IAL-01/2022	EPI_ISL_13191438	2022-06-07	South America / Brazil / Sao Paulo / Sao Paulo	Brazil	Human	Male	41	IIb	hMPXV-1	B.1
hMpxV/Brazil/SP-IAL-04/2022	EPI_ISL_13343634	2022-06-13	South America / Brazil / Sao Paulo / Sao Paulo	Brazil	Human	Male	31	IIb	hMPXV-1	B.1
hMpxV/Brazil/SP-IAL-06/2022	EPI_ISL_13343718	2022-06-15	South America / Brazil / Sao Paulo / Indaiatuba	Brazil	Human	Male	28	IIb	hMPXV-1	B.1
hMpxV/Brazil/SP-IAL-07/2022	EPI_ISL_13436658	2022-06-14	South America / Brazil / Sao Paulo / Sao Paulo	Brazil	Human	Male	27	IIb	hMPXV-1	B.1
hMpxV/Brazil/SP-IAL-09/2022	EPI_ISL_13437056	2022-06-20	South America / Brazil / Sao Paulo / Sao Bernado do Campo	Brazil	Human	Male	36	IIb	hMPXV-1	B.1
hMpxV/Brazil/SP-IAL-11/2022	EPI_ISL_13459347	2022-06-22	South America / Brazil / Sao Paulo / Sao Paulo	Brazil	Human	Male	24	IIb	hMPXV-1	B.1.1
hMpxV/Brazil/SP-IAL-12/2022	EPI_ISL_13459482	2022-06-22	South America / Brazil / Sao Paulo / Sao Paulo	Brazil	Human	Male	37	IIb	hMPXV-1	B.1.1
hMpxV/Brazil/SP-IAL-14/2022	EPI_ISL_13508393	2022-06-24	South America / Brazil / Sao Paulo / Itapevi	Brazil	Human	Male	41	IIb	hMPXV-1	B.1.7
hMpxV/Brazil/SP-IAL-16/2022	EPI_ISL_13705358	2022-07-04	South America / Brazil / Sao Paulo / Sao Paulo	Brazil	Human	Male	31	IIb	hMPXV-1	B.1.1
hMpxV/Brazil/SP-IAL-18/2022	EPI_ISL_13732932	2022-07-06	South America / Brazil / Sao Paulo / Sao Paulo	Brazil	Human	Female	36	IIb	hMPXV-1	B.1.1
hMpxV/Brazil/SP-IAL-19/2022	EPI_ISL_13983354	2022-07-01	South America / Brazil / Sao Paulo / Sao Paulo	Brazil	Human	Male	47	IIb	hMPXV-1	B.1
hMpxV/Brazil/SP-IAL-20/2022	EPI_ISL_13983355	2022-07-02	South America / Brazil / Sao Paulo / Sao Paulo	Brazil	Human	Male	35	IIb	hMPXV-1	B.1
hMpxV/Brazil/SP-IAL-21/2022	EPI_ISL_14021725	2022-07-13	South America / Brazil / Sao Paulo / Cajamar	Brazil	Human	Female	48	IIb	hMPXV-1	B.1.1
hMpxV/Brazil/SP-IAL-23/2022	EPI_ISL_14070852	2022-07-19	South America / Brazil / Sao Paulo / Sao Paulo	Brazil	Human	Male	55	IIb	hMPXV-1	B.1
hMpxV/Brazil/SP-IAL-24/2022	EPI_ISL_14070854	2022-07-19	South America / Brazil / Sao Paulo / Sao Paulo	Brazil	Human	Male	37	IIb	hMPXV-1	B.1.1
hMpxV/Brazil/SP-IAL-27/2022	EPI_ISL_14415810	2022-08-03	South America / Brazil / Sao Paulo / Sao Paulo	Brazil	Human	Male	34	IIb	hMPXV-1	B.1
hMpxV/Brazil/SP-IAL-28/2022	EPI_ISL_14571429	2022-08-07	South America / Brazil / Sao Paulo / Sao Jose dos Campos	Brazil	Human	Male	25	IIb	hMPXV-1	B.1.1
hMpxV/Brazil/SP-IAL-29/2022	EPI_ISL_14571433	2022-08-05	South America / Brazil / Sao Paulo / Caraguatatuba	Brazil	Human	Male	22	IIb	hMPXV-1	B.1.1
hMpxV/Brazil/SP-IAL-30/2022	EPI_ISL_14571435	2022-08-09	South America / Brazil / Sao Paulo / Sertaozinho	Brazil	Human	Male	43	IIb	hMPXV-1	B.1.1
hMpxV/Brazil/SP-IAL-31/2022	EPI_ISL_14571439	2022-08-05	South America / Brazil / Sao Paulo / Santa Barbara D Oeste	Brazil	Human	Male	39	IIb	hMPXV-1	B.1.1
hMpxV/Brazil/SP-IAL-32/2022	EPI_ISL_14571441	2022-08-09	South America / Brazil / Sao Paulo / Americana	Brazil	Human	Male	30	IIb	hMPXV-1	B.1.1
hMpxV/Brazil/SP-IAL-33/2022	EPI_ISL_14571442	2022-08-09	South America / Brazil / Sao Paulo / Guaruja	Brazil	Human	Male	30	IIb	hMPXV-1	B.1
hMpxV/Brazil/SP-IAL-35/2022	EPI_ISL_14622055	2022-08-03	South America / Brazil / Sao Paulo / Sao Paulo	Brazil	Human	Male	65	IIb	hMPXV-1	B.1.1
hMpxV/Brazil/SP-IAL-36/2022	EPI_ISL_14622520	2022-08-02	South America / Brazil / Sao Paulo / Guarulhos	Brazil	Human	Male	27	IIb	hMPXV-1	B.1
hMpxV/Brazil/SP-IAL-37/2022	EPI_ISL_14622705	2022-08-04	South America / Brazil / Sao Paulo / Maua	Brazil	Human	Male	23	IIb	hMPXV-1	B.1.1
hMpxV/Brazil/SP-IAL-38/2022	EPI_ISL_14622706	2022-08-04	South America / Brazil / Sao Paulo / Bauru	Brazil	Human	Male	36	IIb	hMPXV-1	B.1.1
hMpxV/Brazil/SP-IAL-39/2022	EPI_ISL_14622707	2022-08-04	South America / Brazil / Sao Paulo / Sao Sebastiao	Brazil	Human	Male	30	IIb	hMPXV-1	B.1.1
hMpxV/Brazil/SP-IAL-42/2022	EPI_ISL_14622960	2022-07-31	South America / Brazil / Sao Paulo / Patrocinio Paulista	Brazil	Human	Male	28	IIb	hMPXV-1	B.1
hMpxV/Brazil/SP-IAL-44/2022	EPI_ISL_14623523	2022-08-03	South America / Brazil / Sao Paulo / Piracicaba	Brazil	Human	Male	29	IIb	hMPXV-1	B.1
hMpxV/Brazil/SP-IAL-45/2022	EPI_ISL_14623704	2022-08-04	South America / Brazil / Sao Paulo / Jundiai	Brazil	Human	Female	33	IIb	hMPXV-1	B.1.1
hMpxV/Brazil/SP-IAL-46/2022	EPI_ISL_14624411	2022-08-03	South America / Brazil / Sao Paulo / Atibaia	Brazil	Human	Male	20	IIb	hMPXV-1	B.1.1
hMpxV/Brazil/SP-IAL-47/2022	EPI_ISL_14624610	2022-08-03	South America / Brazil / Sao Paulo / Praia Grande	Brazil	Human	Male	32	IIb	hMPXV-1	B.1
hMpxV/Brazil/SP-IAL-48/2022	EPI_ISL_14624698	2022-08-03	South America / Brazil / Sao Paulo / Santos	Brazil	Human	Male	32	IIb	hMPXV-1	B.1
hMpxV/Brazil/SP-IAL-49/2022	EPI_ISL_14624832	2022-08-04	South America / Brazil / Sao Paulo / Guaruja	Brazil	Human	Male	26	IIb	hMPXV-1	B.1
hMpxV/Brazil/SP-IAL-50/2022	EPI_ISL_14624915	2022-08-05	South America / Brazil / Sao Paulo / Aruja	Brazil	Human	Male	43	IIb	hMPXV-1	B.1
hMpxV/Brazil/SP-IAL-51/2022	EPI_ISL_14625156	2022-08-04	South America / Brazil / Sao Paulo / Suzano	Brazil	Human	Male	29	IIb	hMPXV-1	B.1
hMpxV/Brazil/SP-IAL-52/2022	EPI_ISL_14625157	2022-08-08	South America / Brazil / Sao Paulo / Fartura	Brazil	Human	Male	27	IIb	hMPXV-1	B.1
hMpxV/Brazil/SP-IAL-53/2022	EPI_ISL_14625190	2022-08-05	South America / Brazil / Sao Paulo / Guariba	Brazil	Human	Male	23	IIb	hMPXV-1	B.1.1
hMpxV/Brazil/SP-IAL-56/2022	EPI_ISL_14625282	2022-08-08	South America / Brazil / Sao Paulo / Sao Paulo	Brazil	Human	Male	61	IIb	hMPXV-1	B.1.1
hMpxV/Brazil/SP-SPH-0001/2022	EPI_ISL_13270980	2022-06-07	South America / Brazil / Sao Paulo / Sao Paulo	Brazil	Human	Male	41	IIb	hMPXV-1	B.1
hMpxV/Canada//un-NML-3293/2022	EPI_ISL_13827273	2022-06-01	North America / Canada	Canada	Human	unknown	unknown	IIb	hMPXV-1	B.1.4
hMpxV/Canada//un-NML-3558/2022	EPI_ISL_13827279	2022-06-09	North America / Canada	Canada	Human	unknown	unknown	IIb	hMPXV-1	B.1.4
hMpxV/Canada//un-NML-3686/2022	EPI_ISL_13827280	2022-06-14	North America / Canada	Canada	Human	unknown	unknown	IIb	hMPXV-1	B.1
hMpxV/Canada//un-NML-3702/2022	EPI_ISL_13827281	2022-06-15	North America / Canada	Canada	Human	unknown	unknown	IIb	hMPXV-1	B.1
hMpxV/Canada/AB-APL-01/2022	EPI_ISL_13194516	2022-05-31	North America / Canada / Alberta	Canada	Human	unknown	unknown	IIb	hMPXV-1	B.1
hMpxV/Canada/BC-BCCDC-6798-56876-06/2022	EPI_ISL_13351002	2022-06	North America / Canada / British Columbia	Canada	Human	unknown	unknown	IIb	hMPXV-1	B.1
hMpxV/Canada/un-NML-2831/2022	EPI_ISL_13908329	2022-05-14	North America / Canada	Canada	Human	unknown	unknown	IIb	hMPXV-1	B.1
hMpxV/Canada/un-NML-2835/2022	EPI_ISL_13408805	2022-05-17	North America / Canada	Canada	Human	unknown	unknown	IIb	hMPXV-1	B.1
hMpxV/Canada/un-NML-2836/2022	EPI_ISL_13408807	2022-05-17	North America / Canada	Canada	Human	unknown	unknown	IIb	hMPXV-1	B.1.4
hMpxV/Canada/un-NML-2837/2022	EPI_ISL_13408809	2022-05-18	North America / Canada	Canada	Human	unknown	unknown	IIb	hMPXV-1	B.1
hMpxV/Canada/un-NML-2846/2022	EPI_ISL_13408813	2022-05-19	North America / Canada	Canada	Human	unknown	unknown	IIb	hMPXV-1	B.1
hMpxV/Canada/un-NML-2856/2022	EPI_ISL_13408825	2022-05-19	North America / Canada	Canada	Human	unknown	unknown	IIb	hMPXV-1	B.1
hMpxV/Canada/un-NML-2857/2022	EPI_ISL_13544238	2022-05-19	North America / Canada	Canada	Human	unknown	unknown	IIb	hMPXV-1	B.1
hMpxV/Canada/un-NML-2869/2022	EPI_ISL_13408829	2022-05-21	North America / Canada	Canada	Human	unknown	unknown	IIb	hMPXV-1	B.1
hMpxV/Canada/un-NML-2883/2022	EPI_ISL_13408835	2022-05-20	North America / Canada	Canada	Human	unknown	unknown	IIb	hMPXV-1	B.1
hMpxV/Canada/un-NML-2885/2022	EPI_ISL_13408839	2022-05-20	North America / Canada	Canada	Human	unknown	unknown	IIb	hMPXV-1	B.1
hMpxV/Canada/un-NML-2886/2022	EPI_ISL_13408841	2022-05-20	North America / Canada	Canada	Human	unknown	unknown	IIb	hMPXV-1	B.1
hMpxV/Canada/un-NML-2893/2022	EPI_ISL_13408843	2022-05-20	North America / Canada	Canada	Human	unknown	unknown	IIb	hMPXV-1	B.1
hMpxV/Canada/un-NML-2894/2022	EPI_ISL_13408845	2022-05-20	North America / Canada	Canada	Human	unknown	unknown	IIb	hMPXV-1	B.1
hMpxV/Canada/un-NML-2898/2022	EPI_ISL_13544241	2022-05-20	North America / Canada	Canada	Human	unknown	unknown	IIb	hMPXV-1	B.1
hMpxV/Canada/un-NML-2899/2022	EPI_ISL_13408851	2022-05-20	North America / Canada	Canada	Human	unknown	unknown	IIb	hMPXV-1	B.1
hMpxV/Canada/un-NML-2930/2022	EPI_ISL_13408801	2022-05-21	North America / Canada	Canada	Human	unknown	unknown	IIb	hMPXV-1	B.1.4
hMpxV/Canada/un-NML-2936/2022	EPI_ISL_13408803	2022-05-20	North America / Canada	Canada	Human	unknown	unknown	IIb	hMPXV-1	B.1.4
hMpxV/Canada/un-NML-2959/2022	EPI_ISL_13544224	2022-05-22	North America / Canada	Canada	Human	unknown	unknown	IIb	hMPXV-1	B.1.4
hMpxV/Canada/un-NML-2975/2022	EPI_ISL_13408859	2022-05-16	North America / Canada	Canada	Human	unknown	unknown	IIb	hMPXV-1	B.1
hMpxV/Canada/un-NML-3071/2022	EPI_ISL_13544225	2022-05-27	North America / Canada	Canada	Human	unknown	unknown	IIb	hMPXV-1	B.1.4
hMpxV/Canada/un-NML-3086/2022	EPI_ISL_13544243	2022-05-25	North America / Canada	Canada	Human	unknown	unknown	IIb	hMPXV-1	B.1
hMpxV/Canada/un-NML-3141/2022	EPI_ISL_13544245	2022-05-27	North America / Canada	Canada	Human	unknown	unknown	IIb	hMPXV-1	B.1
hMpxV/Canada/un-NML-3147/2022	EPI_ISL_13544246	2022-05-27	North America / Canada	Canada	Human	unknown	unknown	IIb	hMPXV-1	B.1
hMpxV/Canada/un-NML-3153/2022	EPI_ISL_13544247	2022-05-28	North America / Canada	Canada	Human	unknown	unknown	IIb	hMPXV-1	B.1
hMpxV/Canada/un-NML-3193/2022	EPI_ISL_13544227	2022-05-31	North America / Canada	Canada	Human	unknown	unknown	IIb	hMPXV-1	B.1.4
hMpxV/Canada/un-NML-3253/2022	EPI_ISL_13544250	2022-05-30	North America / Canada	Canada	Human	unknown	unknown	IIb	hMPXV-1	B.1.4
hMpxV/Canada/un-NML-3257/2022	EPI_ISL_13544251	2022-05-30	North America / Canada	Canada	Human	unknown	unknown	IIb	hMPXV-1	B.1
hMpxV/Canada/un-NML-3269/2022	EPI_ISL_13544253	2022-05-31	North America / Canada	Canada	Human	unknown	unknown	IIb	hMPXV-1	B.1
hMpxV/Canada/un-NML-3272/2022	EPI_ISL_13544254	2022-05-31	North America / Canada	Canada	Human	unknown	unknown	IIb	hMPXV-1	B.1
hMpxV/Canada/un-NML-3273/2022	EPI_ISL_13544255	2022-05-31	North America / Canada	Canada	Human	unknown	unknown	IIb	hMPXV-1	B.1
hMpxV/Canada/un-NML-3336/2022	EPI_ISL_13544256	2022-06-01	North America / Canada	Canada	Human	unknown	unknown	IIb	hMPXV-1	B.1
hMpxV/Canada/un-NML-3342/2022	EPI_ISL_13544258	2022-06-01	North America / Canada	Canada	Human	unknown	unknown	IIb	hMPXV-1	B.1
hMpxV/Canada/un-NML-3344/2022	EPI_ISL_13544259	2022-06-01	North America / Canada	Canada	Human	unknown	unknown	IIb	hMPXV-1	B.1
hMpxV/Canada/un-NML-3357/2022	EPI_ISL_13544261	2022-06-02	North America / Canada	Canada	Human	unknown	unknown	IIb	hMPXV-1	B.1
hMpxV/Canada/un-NML-3412/2022	EPI_ISL_13544232	2022-06-04	North America / Canada	Canada	Human	unknown	unknown	IIb	hMPXV-1	B.1.4
hMpxV/Canada/un-NML-3441/2022	EPI_ISL_13544265	2022-06-02	North America / Canada	Canada	Human	unknown	unknown	IIb	hMPXV-1	B.1
hMpxV/Canada/un-NML-3518/2022	EPI_ISL_13908332	2022-06-07	North America / Canada	Canada	Human	unknown	unknown	IIb	hMPXV-1	B.1
hMpxV/Canada/un-NML-3582/2022	EPI_ISL_13908336	2022-06-08	North America / Canada	Canada	Human	unknown	unknown	IIb	hMPXV-1	B.1.4
hMpxV/Canada/un-NML-3672/2022	EPI_ISL_13908342	2022-06-11	North America / Canada	Canada	Human	unknown	unknown	IIb	hMPXV-1	B.1
hMpxV/Canada/un-NML-3674/2022	EPI_ISL_13908343	2022-06-13	North America / Canada	Canada	Human	unknown	unknown	IIb	hMPXV-1	B.1
hMpxV/Canada/un-NML-3752/2022	EPI_ISL_13908345	2022-06-10	North America / Canada	Canada	Human	unknown	unknown	IIb	hMPXV-1	B.1
hMpxV/Canada/un-NML-3909/2022	EPI_ISL_14050454	2022-06-27	North America / Canada	Canada	Human	unknown	unknown	IIb	hMPXV-1	B.1
hMpxV/Canada/un-NML-3913/2022	EPI_ISL_14050455	2022-06-28	North America / Canada	Canada	Human	unknown	unknown	IIb	hMPXV-1	B.1
hMpxV/Canada/un-NML-3934/2022	EPI_ISL_14050456	2022-06-30	North America / Canada	Canada	Human	unknown	unknown	IIb	hMPXV-1	B.1
hMpxV/Canada/un-NML-3936/2022	EPI_ISL_14050458	2022-06-30	North America / Canada	Canada	Human	unknown	unknown	IIb	hMPXV-1	B.1.4
hMpxV/Canada/un-NML-3972/2022	EPI_ISL_14587544	2022-07-04	North America / Canada	Canada	Human	unknown	unknown	IIb	hMPXV-1	B.1
hMpxV/Canada/un-NML-3976/2022	EPI_ISL_14587546	2022-07-04	North America / Canada	Canada	Human	unknown	unknown	IIb	hMPXV-1	B.1
hMpxV/Canada/un-NML-4017/2022	EPI_ISL_14587548	2022-07-05	North America / Canada	Canada	Human	unknown	unknown	IIb	hMPXV-1	B.1
hMpxV/Canada/un-NML-4024/2022	EPI_ISL_14587549	2022-07-05	North America / Canada	Canada	Human	unknown	unknown	IIb	hMPXV-1	B.1
hMpxV/Canada/un-NML-4038/2022	EPI_ISL_14587550	2022-07-07	North America / Canada	Canada	Human	unknown	unknown	IIb	hMPXV-1	B.1
hMpxV/Canada/un-NML-4057/2022	EPI_ISL_14587551	2022-07-08	North America / Canada	Canada	Human	unknown	unknown	IIb	hMPXV-1	B.1.4
hMpxV/Canada/un-NML-4094/2022	EPI_ISL_14594041	2022-07-06	North America / Canada	Canada	Human	unknown	unknown	IIb	hMPXV-1	B.1.4
hMpxV/Canada/un-NML-4097/2022	EPI_ISL_14594042	2022-07-04	North America / Canada	Canada	Human	unknown	unknown	IIb	hMPXV-1	B.1.4
hMpxV/Canada/un-NML-4117/2022	EPI_ISL_14594047	2022-06-28	North America / Canada	Canada	Human	unknown	unknown	IIb	hMPXV-1	B.1.2
hMpxV/Canada/un-NML-4125/2022	EPI_ISL_14594049	2022-06-29	North America / Canada	Canada	Human	unknown	unknown	IIb	hMPXV-1	B.1.4
hMpxV/Canada/un-NML-4138/2022	EPI_ISL_14594050	2022-06-28	North America / Canada	Canada	Human	unknown	unknown	IIb	hMPXV-1	B.1.4
hMpxV/Canada/un-NML-4142/2022	EPI_ISL_14594052	2022-07-02	North America / Canada	Canada	Human	unknown	unknown	IIb	hMPXV-1	B.1.4
hMpxV/Canada/un-NML-4144/2022	EPI_ISL_14594053	2022-07-04	North America / Canada	Canada	Human	unknown	unknown	IIb	hMPXV-1	B.1.4
hMpxV/Canada/un-NML-4152/2022	EPI_ISL_14594055	2022-07-04	North America / Canada	Canada	Human	unknown	unknown	IIb	hMPXV-1	B.1.4
hMpxV/Canada/un-NML-4155/2022	EPI_ISL_14594056	2022-06-29	North America / Canada	Canada	Human	unknown	unknown	IIb	hMPXV-1	B.1.4
hMpxV/Colombia/ANT-INS-001/2022	EPI_ISL_13511312	2022-06-21	South America / Colombia / Antioquia	Colombia	Human	Male	27	IIb	hMPXV-1	B.1
hMpxV/DRC/CDC-005/1978	EPI_ISL_13053218	1978	Africa / Democratic Republic of the Congo	Democratic Republic of the Congo	Human	Male	1	I
hMpxV/DRC/USAMRIID-06-0950/2006	EPI_ISL_13056233	2006-09-10	Africa / Democratic Republic of the Congo	Democratic Republic of the Congo	Human	unknown	unknown	I
hMpxV/DRC/USAMRIID-06-0970/2006	EPI_ISL_13056234	2006-10-31	Africa / Democratic Republic of the Congo	Democratic Republic of the Congo	Human	unknown	unknown	I
hMpxV/DRC/USAMRIID-06-0999/2006	EPI_ISL_13056235	2006-11-09	Africa / Democratic Republic of the Congo	Democratic Republic of the Congo	Human	unknown	unknown	I
hMpxV/DRC/USAMRIID-06-1070/2006	EPI_ISL_13056236	2006-11-24	Africa / Democratic Republic of the Congo	Democratic Republic of the Congo	Human	unknown	unknown	I
hMpxV/DRC/USAMRIID-06-1076/2006	EPI_ISL_13056238	2006-11-30	Africa / Democratic Republic of the Congo	Democratic Republic of the Congo	Human	unknown	unknown	I
hMpxV/DRC/USAMRIID-07-0046/2006	EPI_ISL_13056240	2006-12-14	Africa / Democratic Republic of the Congo	Democratic Republic of the Congo	Human	unknown	unknown	I
hMpxV/DRC/USAMRIID-07-0093/2006	EPI_ISL_13056242	2006-12-26	Africa / Democratic Republic of the Congo	Democratic Republic of the Congo	Human	unknown	unknown	I
hMpxV/DRC/USAMRIID-07-0104/2006	EPI_ISL_13056243	2006-12-14	Africa / Democratic Republic of the Congo	Democratic Republic of the Congo	Human	unknown	unknown	I
hMpxV/DRC/USAMRIID-07-0120/2007	EPI_ISL_13056244	2007-01-02	Africa / Democratic Republic of the Congo	Democratic Republic of the Congo	Human	unknown	unknown	I
hMpxV/DRC/USAMRIID-07-0275/2007	EPI_ISL_13056245	2007-02-10	Africa / Democratic Republic of the Congo	Democratic Republic of the Congo	Human	unknown	unknown	I
hMpxV/DRC/USAMRIID-07-0283/2007	EPI_ISL_13056246	2007-02-26	Africa / Democratic Republic of the Congo	Democratic Republic of the Congo	Human	unknown	unknown	I
hMpxV/DRC/USAMRIID-07-0286/2007	EPI_ISL_13056247	2007-03-22	Africa / Democratic Republic of the Congo	Democratic Republic of the Congo	Human	unknown	unknown	I
hMpxV/DRC/USAMRIID-07-0287/2007	EPI_ISL_13056248	2007-03-20	Africa / Democratic Republic of the Congo	Democratic Republic of the Congo	Human	unknown	unknown	I
hMpxV/DRC/USAMRIID-07-0337/2007	EPI_ISL_13056249	2007-03-25	Africa / Democratic Republic of the Congo	Democratic Republic of the Congo	Human	unknown	unknown	I
hMpxV/DRC/USAMRIID-07-0338/2007	EPI_ISL_13056250	2007-03-25	Africa / Democratic Republic of the Congo	Democratic Republic of the Congo	Human	unknown	unknown	I
hMpxV/DRC/USAMRIID-07-0354/2007	EPI_ISL_13056251	2007-04-20	Africa / Democratic Republic of the Congo	Democratic Republic of the Congo	Human	unknown	unknown	I
hMpxV/DRC/USAMRIID-07-0450/2007	EPI_ISL_13056252	2007-05-27	Africa / Democratic Republic of the Congo	Democratic Republic of the Congo	Human	unknown	unknown	I
hMpxV/DRC/USAMRIID-07-0480/2007	EPI_ISL_13056253	2007-05-25	Africa / Democratic Republic of the Congo	Democratic Republic of the Congo	Human	unknown	unknown	I
hMpxV/DRC/USAMRIID-07-0514/2007	EPI_ISL_13056254	2007-06-30	Africa / Democratic Republic of the Congo	Democratic Republic of the Congo	Human	unknown	unknown	I
hMpxV/DRC/USAMRIID-07-0662/2007	EPI_ISL_13056255	2007-09-04	Africa / Democratic Republic of the Congo	Democratic Republic of the Congo	Human	unknown	unknown	I
hMpxV/DRC/UV-001/1985	EPI_ISL_13058460	1985	Africa / Democratic Republic of the Congo	Democratic Republic of the Congo	Human	unknown	unknown	I
hMpxV/Ecuador/INSPI_1104-0722_EGTV-G/2022	EPI_ISL_13983356	2022-07-04	South America / Ecuador / Guayas / Guayaquil	Ecuador	Human	Male	30	IIb	hMPXV-1	B.1
hMpxV/England/CDC_P1/2018	EPI_ISL_13056271	2018-09	Europe / United Kingdom / England	United Kingdom	Human	unknown	unknown	IIb	hMPXV-1	A.1
hMpxV/England/CDC_P3/2018	EPI_ISL_13056273	2018-09	Europe / United Kingdom / England	United Kingdom	Human	unknown	unknown	IIb	hMPXV-1	A.1
hMpxV/France/un-VGEMI-HCL0001/2022	EPI_ISL_13052287	2022-05-22	Europe / France	France	Human	Male	41	IIb	hMPXV-1	B.1.3
hMpxV/Georgia/NCDC-001/2022	EPI_ISL_13331598	2022-06-04	Asia / Georgia / Tbilisi	Georgia	Human	Male	29	IIb	hMPXV-1	B.1
hMpxV/Germany/BE-ChVir28136/2022	EPI_ISL_13889442	2022-05-25	Europe / Germany / Berlin	Germany	Human	unknown	unknown	IIb	hMPXV-1	B.1
hMpxV/Germany/BE-ChVir28149/2022	EPI_ISL_13889446	2022-05-28	Europe / Germany / Berlin	Germany	Human	unknown	unknown	IIb	hMPXV-1	B.1
hMpxV/Germany/BE-ChVir28220/2022	EPI_ISL_13889447	2022-06-01	Europe / Germany / Berlin	Germany	Human	unknown	unknown	IIb	hMPXV-1	B.1.1
hMpxV/Germany/BE-ChVir28274/2022	EPI_ISL_13890475	2022-05-31	Europe / Germany / Berlin	Germany	Human	unknown	unknown	IIb	hMPXV-1	B.1
hMpxV/Germany/BE-ChVir28292/2022	EPI_ISL_13890135	2022-05-30	Europe / Germany / Berlin	Germany	Human	unknown	unknown	IIb	hMPXV-1	B.1.1
hMpxV/Germany/BE-ChVir28388/2022	EPI_ISL_13890338	2022-06-08	Europe / Germany / Berlin	Germany	Human	unknown	unknown	IIb	hMPXV-1	B.1.1
hMpxV/Germany/BE-ChVir28396/2022	EPI_ISL_13890476	2022-06-09	Europe / Germany / Berlin	Germany	Human	unknown	unknown	IIb	hMPXV-1	B.1.3
hMpxV/Germany/BE-ChVir28443/2022	EPI_ISL_13890464	2022-06-09	Europe / Germany / Berlin	Germany	Human	unknown	unknown	IIb	hMPXV-1	B.1.2
hMpxV/Germany/BE-ChVir28446/2022	EPI_ISL_13890471	2022-06-10	Europe / Germany / Berlin	Germany	Human	unknown	unknown	IIb	hMPXV-1	B.1
hMpxV/Germany/BE-ChVir28451/2022	EPI_ISL_13889796	2022-06-09	Europe / Germany / Berlin	Germany	Human	unknown	unknown	IIb	hMPXV-1	B.1.1
hMpxV/Germany/BE-ChVir28471/2022	EPI_ISL_13890480	2022-06-10	Europe / Germany / Berlin	Germany	Human	unknown	unknown	IIb	hMPXV-1	B.1
hMpxV/Germany/BE-ChVir28474/2022	EPI_ISL_13889441	2022-06-12	Europe / Germany / Berlin	Germany	Human	unknown	unknown	IIb	hMPXV-1	B.1.1
hMpxV/Germany/BE-ChVir28534/2022	EPI_ISL_13890472	2022-06-13	Europe / Germany / Berlin	Germany	Human	unknown	unknown	IIb	hMPXV-1	B.1.1
hMpxV/Germany/BE-ChVir28581/2022	EPI_ISL_13889448	2022-06-17	Europe / Germany / Berlin	Germany	Human	unknown	unknown	IIb	hMPXV-1	B.1.1
hMpxV/Germany/BE-ChVir28604/2022	EPI_ISL_13889590	2022-06-17	Europe / Germany / Berlin	Germany	Human	unknown	unknown	IIb	hMPXV-1	B.1
hMpxV/Germany/BE-ChVir28656/2022	EPI_ISL_13889435	2022-06-21	Europe / Germany / Berlin	Germany	Human	unknown	unknown	IIb	hMPXV-1	B.1
hMpxV/Germany/BE-ChVir28675/2022	EPI_ISL_13889443	2022-06-23	Europe / Germany / Berlin	Germany	Human	unknown	unknown	IIb	hMPXV-1	B.1
hMpxV/Germany/BE-ChVir28685/2022	EPI_ISL_13890473	2022-06-23	Europe / Germany / Berlin	Germany	Human	unknown	unknown	IIb	hMPXV-1	B.1.1
hMpxV/Germany/BE-ChVir28692/2022	EPI_ISL_13890204	2022-06-25	Europe / Germany / Berlin	Germany	Human	unknown	unknown	IIb	hMPXV-1	B.1
hMpxV/Germany/BE-ChVir28695/2022	EPI_ISL_13890477	2022-06-25	Europe / Germany / Berlin	Germany	Human	unknown	unknown	IIb	hMPXV-1	B.1.2
hMpxV/Germany/BE-ChVir28700/2022	EPI_ISL_13890466	2022-06-24	Europe / Germany / Berlin	Germany	Human	unknown	unknown	IIb	hMPXV-1	B.1.8
hMpxV/Germany/BE-ChVir28703/2022	EPI_ISL_13890408	2022-06-24	Europe / Germany / Berlin	Germany	Human	unknown	unknown	IIb	hMPXV-1	B.1
hMpxV/Germany/BE-ChVir28705/2022	EPI_ISL_13889444	2022-06-26	Europe / Germany / Berlin	Germany	Human	unknown	unknown	IIb	hMPXV-1	B.1
hMpxV/Germany/BE-ChVir28707/2022	EPI_ISL_13889440	2022-06-25	Europe / Germany / Berlin	Germany	Human	unknown	unknown	IIb	hMPXV-1	B.1
hMpxV/Germany/BE-ChVir28718/2022	EPI_ISL_13890478	2022-06-28	Europe / Germany / Berlin	Germany	Human	unknown	unknown	IIb	hMPXV-1	B.1
hMpxV/Germany/un-ChVir28607/2022	EPI_ISL_14707250	2022-06-18	Europe / Germany	Germany	Human	unknown	unknown	IIb	hMPXV-1	B.1.2
hMpxV/Germany/un-RKI-01/2022	EPI_ISL_13052293	2022-05	Europe / Germany	Germany	Human	unknown	unknown	IIb	hMPXV-1	B.1.1
hMpxV/Germany/un-RKI-012/2022	EPI_ISL_13148272	2022-05	Europe / Germany	Germany	Human	unknown	unknown	IIb	hMPXV-1	B.1
hMpxV/Germany/un-RKI-013/2022	EPI_ISL_13308117	2022-06	Europe / Germany	Germany	Human	unknown	unknown	IIb	hMPXV-1	B.1.3
hMpxV/Germany/un-RKI-018/2022	EPI_ISL_13148269	2022-05	Europe / Germany	Germany	Human	unknown	unknown	IIb	hMPXV-1	B.1
hMpxV/Germany/un-RKI-019/2022	EPI_ISL_13148264	2022-05	Europe / Germany	Germany	Human	unknown	unknown	IIb	hMPXV-1	B.1
hMpxV/Germany/un-RKI-02/2022	EPI_ISL_13052294	2022-05	Europe / Germany	Germany	Human	unknown	unknown	IIb	hMPXV-1	B.1
hMpxV/Germany/un-RKI-03/2022	EPI_ISL_13117291	2022-05	Europe / Germany	Germany	Human	unknown	unknown	IIb	hMPXV-1	B.1
hMpxV/Germany/un-RKI-032/2022	EPI_ISL_13308127	2022-06	Europe / Germany	Germany	Human	unknown	unknown	IIb	hMPXV-1	B.1.1
hMpxV/Germany/un-RKI-033/2022	EPI_ISL_13308129	2022-06	Europe / Germany	Germany	Human	unknown	unknown	IIb	hMPXV-1	B.1.2
hMpxV/Germany/un-RKI-034/2022	EPI_ISL_13308133	2022-06	Europe / Germany	Germany	Human	unknown	unknown	IIb	hMPXV-1	B.1.1
hMpxV/Germany/un-RKI-035/2022	EPI_ISL_13308131	2022-06	Europe / Germany	Germany	Human	unknown	unknown	IIb	hMPXV-1	B.1
hMpxV/Germany/un-RKI-038/2022	EPI_ISL_13308139	2022-06	Europe / Germany	Germany	Human	unknown	unknown	IIb	hMPXV-1	B.1.2
hMpxV/Germany/un-RKI-040/2022	EPI_ISL_13308142	2022-06	Europe / Germany	Germany	Human	unknown	unknown	IIb	hMPXV-1	B.1
hMpxV/Germany/un-RKI-041/2022	EPI_ISL_13308144	2022-06	Europe / Germany	Germany	Human	unknown	unknown	IIb	hMPXV-1	B.1
hMpxV/Germany/un-RKI-042/2022	EPI_ISL_13308145	2022-06	Europe / Germany	Germany	Human	unknown	unknown	IIb	hMPXV-1	B.1.3
hMpxV/Germany/un-RKI-043/2022	EPI_ISL_13308146	2022-06	Europe / Germany	Germany	Human	unknown	unknown	IIb	hMPXV-1	B.1.7
hMpxV/Germany/un-RKI-045/2022	EPI_ISL_13308148	2022-06	Europe / Germany	Germany	Human	unknown	unknown	IIb	hMPXV-1	B.1.3
hMpxV/Germany/un-RKI-046/2022	EPI_ISL_13308150	2022-06	Europe / Germany	Germany	Human	unknown	unknown	IIb	hMPXV-1	B.1.1
hMpxV/Germany/un-RKI-048/2022	EPI_ISL_13308153	2022-06	Europe / Germany	Germany	Human	unknown	unknown	IIb	hMPXV-1	B.1
hMpxV/Germany/un-RKI-049/2022	EPI_ISL_13308155	2022-06	Europe / Germany	Germany	Human	unknown	unknown	IIb	hMPXV-1	B.1.7
hMpxV/Germany/un-RKI-05/2022	EPI_ISL_13117292	2022-05	Europe / Germany	Germany	Human	unknown	unknown	IIb	hMPXV-1	B.1.8
hMpxV/Germany/un-RKI-050/2022	EPI_ISL_13308157	2022-06	Europe / Germany	Germany	Human	unknown	unknown	IIb	hMPXV-1	B.1.3
hMpxV/Germany/un-RKI-057/2022	EPI_ISL_13411162	2022-06	Europe / Germany	Germany	Human	unknown	unknown	IIb	hMPXV-1	B.1
hMpxV/Germany/un-RKI-060/2022	EPI_ISL_13411159	2022-06	Europe / Germany	Germany	Human	unknown	unknown	IIb	hMPXV-1	B.1.1
hMpxV/Germany/un-RKI-061/2022	EPI_ISL_13411158	2022-06	Europe / Germany	Germany	Human	unknown	unknown	IIb	hMPXV-1	B.1.5
hMpxV/Germany/un-RKI-068/2022	EPI_ISL_13483155	2022-06	Europe / Germany	Germany	Human	unknown	unknown	IIb	hMPXV-1	B.1.2
hMpxV/Germany/un-RKI-069/2022	EPI_ISL_13483157	2022-06	Europe / Germany	Germany	Human	unknown	unknown	IIb	hMPXV-1	B.1.1
hMpxV/Germany/un-RKI-071/2022	EPI_ISL_13483167	2022-06	Europe / Germany	Germany	Human	unknown	unknown	IIb	hMPXV-1	B.1
hMpxV/Germany/un-RKI-073/2022	EPI_ISL_13483159	2022-06	Europe / Germany	Germany	Human	unknown	unknown	IIb	hMPXV-1	B.1.2
hMpxV/Germany/un-RKI-078/2022	EPI_ISL_13483171	2022-06	Europe / Germany	Germany	Human	unknown	unknown	IIb	hMPXV-1	B.1.1
hMpxV/Germany/un-RKI-079/2022	EPI_ISL_13483173	2022-06	Europe / Germany	Germany	Human	unknown	unknown	IIb	hMPXV-1	B.1.3
hMpxV/Germany/un-RKI-08/2022	EPI_ISL_13117296	2022-05	Europe / Germany	Germany	Human	unknown	unknown	IIb	hMPXV-1	B.1
hMpxV/Germany/un-RKI-080/2022	EPI_ISL_13483175	2022-06	Europe / Germany	Germany	Human	unknown	unknown	IIb	hMPXV-1	B.1.1
hMpxV/Germany/un-RKI-082/2022	EPI_ISL_13483178	2022-06	Europe / Germany	Germany	Human	unknown	unknown	IIb	hMPXV-1	B.1
hMpxV/Germany/un-RKI-083/2022	EPI_ISL_13483180	2022-06	Europe / Germany	Germany	Human	unknown	unknown	IIb	hMPXV-1	B.1
hMpxV/Germany/un-RKI-084/2022	EPI_ISL_13483182	2022-06	Europe / Germany	Germany	Human	unknown	unknown	IIb	hMPXV-1	B.1
hMpxV/Germany/un-RKI-085/2022	EPI_ISL_13483183	2022-06	Europe / Germany	Germany	Human	unknown	unknown	IIb	hMPXV-1	B.1
hMpxV/Germany/un-RKI-086/2022	EPI_ISL_13483185	2022-06	Europe / Germany	Germany	Human	unknown	unknown	IIb	hMPXV-1	B.1.1
hMpxV/Germany/un-RKI-088/2022	EPI_ISL_13483164	2022-06	Europe / Germany	Germany	Human	unknown	unknown	IIb	hMPXV-1	B.1.1
hMpxV/Germany/un-RKI-09/2022	EPI_ISL_13117294	2022-05	Europe / Germany	Germany	Human	unknown	unknown	IIb	hMPXV-1	B.1
hMpxV/Germany/un-RKI-091/2022	EPI_ISL_13483190	2022-06	Europe / Germany	Germany	Human	unknown	unknown	IIb	hMPXV-1	B.1
hMpxV/Germany/un-RKI-097/2022	EPI_ISL_13483205	2022-06	Europe / Germany	Germany	Human	unknown	unknown	IIb	hMPXV-1	B.1.1
hMpxV/Germany/un-RKI-098/2022	EPI_ISL_13483198	2022-06	Europe / Germany	Germany	Human	unknown	unknown	IIb	hMPXV-1	B.1
hMpxV/Germany/un-RKI-099/2022	EPI_ISL_13483200	2022-06	Europe / Germany	Germany	Human	unknown	unknown	IIb	hMPXV-1	B.1.1
hMpxV/Germany/un-RKI-102/2022	EPI_ISL_13734237	2022-07	Europe / Germany	Germany	Human	unknown	unknown	IIb	hMPXV-1	B.1
hMpxV/Germany/un-RKI-103/2022	EPI_ISL_13734238	2022-07	Europe / Germany	Germany	Human	unknown	unknown	IIb	hMPXV-1	B.1.8
hMpxV/Germany/un-RKI-104/2022	EPI_ISL_13734239	2022-07	Europe / Germany	Germany	Human	unknown	unknown	IIb	hMPXV-1	B.1.8
hMpxV/Germany/un-RKI-106/2022	EPI_ISL_13734241	2022-07	Europe / Germany	Germany	Human	unknown	unknown	IIb	hMPXV-1	B.1.1
hMpxV/Germany/un-RKI-109/2022	EPI_ISL_13734244	2022-07	Europe / Germany	Germany	Human	unknown	unknown	IIb	hMPXV-1	B.1.2
hMpxV/Germany/un-RKI-111/2022	EPI_ISL_13734246	2022-07	Europe / Germany	Germany	Human	unknown	unknown	IIb	hMPXV-1	B.1.1
hMpxV/Germany/un-RKI-115/2022	EPI_ISL_13734250	2022-07	Europe / Germany	Germany	Human	unknown	unknown	IIb	hMPXV-1	B.1.1
hMpxV/Germany/un-RKI-119/2022	EPI_ISL_13734251	2022-07	Europe / Germany	Germany	Human	unknown	unknown	IIb	hMPXV-1	B.1.2
hMpxV/Germany/un-RKI-121/2022	EPI_ISL_13734253	2022-07	Europe / Germany	Germany	Human	unknown	unknown	IIb	hMPXV-1	B.1
hMpxV/Germany/un-RKI-122/2022	EPI_ISL_13734254	2022-07	Europe / Germany	Germany	Human	unknown	unknown	IIb	hMPXV-1	B.1.1
hMpxV/Germany/un-RKI-123/2022	EPI_ISL_13734255	2022-07	Europe / Germany	Germany	Human	unknown	unknown	IIb	hMPXV-1	B.1
hMpxV/Germany/un-RKI-126/2022	EPI_ISL_13734258	2022-07	Europe / Germany	Germany	Human	unknown	unknown	IIb	hMPXV-1	B.1
hMpxV/Germany/un-RKI-128/2022	EPI_ISL_13734260	2022-07	Europe / Germany	Germany	Human	unknown	unknown	IIb	hMPXV-1	B.1
hMpxV/Germany/un-RKI-129/2022	EPI_ISL_13734261	2022-07	Europe / Germany	Germany	Human	unknown	unknown	IIb	hMPXV-1	B.1.1
hMpxV/Germany/un-RKI-131/2022	EPI_ISL_13734263	2022-07	Europe / Germany	Germany	Human	unknown	unknown	IIb	hMPXV-1	B.1
hMpxV/Germany/un-RKI-134/2022	EPI_ISL_13734266	2022-07	Europe / Germany	Germany	Human	unknown	unknown	IIb	hMPXV-1	B.1.8
hMpxV/Germany/un-RKI-135/2022	EPI_ISL_13734267	2022-07	Europe / Germany	Germany	Human	unknown	unknown	IIb	hMPXV-1	B.1.2
hMpxV/Germany/un-RKI-138/2022	EPI_ISL_13744909	2022-07	Europe / Germany	Germany	Human	unknown	unknown	IIb	hMPXV-1	B.1
hMpxV/Germany/un-RKI-140/2022	EPI_ISL_13744903	2022-07	Europe / Germany	Germany	Human	unknown	unknown	IIb	hMPXV-1	B.1
hMpxV/Germany/un-RKI-143/2022	EPI_ISL_13744912	2022-07	Europe / Germany	Germany	Human	unknown	unknown	IIb	hMPXV-1	B.1
hMpxV/Germany/un-RKI-145/2022	EPI_ISL_13744904	2022-07	Europe / Germany	Germany	Human	unknown	unknown	IIb	hMPXV-1	B.1.2
hMpxV/Germany/un-RKI-148/2022	EPI_ISL_13744916	2022-07	Europe / Germany	Germany	Human	unknown	unknown	IIb	hMPXV-1	B.1
hMpxV/Germany/un-RKI-150/2022	EPI_ISL_13744918	2022-07	Europe / Germany	Germany	Human	unknown	unknown	IIb	hMPXV-1	B.1
hMpxV/Germany/un-RKI-152/2022	EPI_ISL_13744920	2022-07	Europe / Germany	Germany	Human	unknown	unknown	IIb	hMPXV-1	B.1.8
hMpxV/Germany/un-RKI-155/2022	EPI_ISL_13744923	2022-07	Europe / Germany	Germany	Human	unknown	unknown	IIb	hMPXV-1	B.1
hMpxV/Germany/un-RKI-156/2022	EPI_ISL_13744924	2022-07	Europe / Germany	Germany	Human	unknown	unknown	IIb	hMPXV-1	B.1.5
hMpxV/Germany/un-RKI-157/2022	EPI_ISL_13744925	2022-07	Europe / Germany	Germany	Human	unknown	unknown	IIb	hMPXV-1	B.1.7
hMpxV/Germany/un-RKI-158/2022	EPI_ISL_13744926	2022-07	Europe / Germany	Germany	Human	unknown	unknown	IIb	hMPXV-1	B.1.7
hMpxV/Germany/un-RKI-159/2022	EPI_ISL_13744927	2022-07	Europe / Germany	Germany	Human	unknown	unknown	IIb	hMPXV-1	B.1
hMpxV/Germany/un-RKI-164/2022	EPI_ISL_13744931	2022-07	Europe / Germany	Germany	Human	unknown	unknown	IIb	hMPXV-1	B.1.8
hMpxV/Germany/un-RKI-165/2022	EPI_ISL_13744907	2022-07	Europe / Germany	Germany	Human	unknown	unknown	IIb	hMPXV-1	B.1.7
hMpxV/Germany/un-RKI-186/2022	EPI_ISL_14445157	2022-07	Europe / Germany	Germany	Human	unknown	unknown	IIb	hMPXV-1	B.1.1
hMpxV/Germany/un-RKI-188/2022	EPI_ISL_14445154	2022-07	Europe / Germany	Germany	Human	unknown	unknown	IIb	hMPXV-1	B.1
hMpxV/Germany/un-RKI-196/2022	EPI_ISL_14445158	2022-07	Europe / Germany	Germany	Human	unknown	unknown	IIb	hMPXV-1	B.1.2
hMpxV/Germany/un-RKI-198/2022	EPI_ISL_14445159	2022-07	Europe / Germany	Germany	Human	unknown	unknown	IIb	hMPXV-1	B.1
hMpxV/Germany/un-RKI-203/2022	EPI_ISL_14445161	2022-07	Europe / Germany	Germany	Human	unknown	unknown	IIb	hMPXV-1	B.1.8
hMpxV/Germany/un-RKI-204/2022	EPI_ISL_14445162	2022-07	Europe / Germany	Germany	Human	unknown	unknown	IIb	hMPXV-1	B.1.1
hMpxV/Germany/un-RKI-209/2022	EPI_ISL_14445163	2022-07	Europe / Germany	Germany	Human	unknown	unknown	IIb	hMPXV-1	B.1
hMpxV/Germany/un-RKI-212/2022	EPI_ISL_14445164	2022-07	Europe / Germany	Germany	Human	unknown	unknown	IIb	hMPXV-1	B.1.7
hMpxV/Germany/un-RKI-213/2022	EPI_ISL_14445165	2022-07	Europe / Germany	Germany	Human	unknown	unknown	IIb	hMPXV-1	B.1.8
hMpxV/Germany/un-RKI-289/2022	EPI_ISL_14752264	2022-07	Europe / Germany	Germany	Human	unknown	unknown	IIb	hMPXV-1	B.1.1
hMpxV/Germany/un-RKI-290/2022	EPI_ISL_14752265	2022-07	Europe / Germany	Germany	Human	unknown	unknown	IIb	hMPXV-1	B.1
hMpxV/Germany/un-RKI-293/2022	EPI_ISL_14752270	2022-07	Europe / Germany	Germany	Human	unknown	unknown	IIb	hMPXV-1	B.1
hMpxV/Germany/un-RKI-294/2022	EPI_ISL_14752272	2022-07	Europe / Germany	Germany	Human	unknown	unknown	IIb	hMPXV-1	B.1
hMpxV/Germany/un-RKI-296/2022	EPI_ISL_14752276	2022-07	Europe / Germany	Germany	Human	unknown	unknown	IIb	hMPXV-1	B.1
hMpxV/Germany/un-RKI-297/2022	EPI_ISL_14752278	2022-08	Europe / Germany	Germany	Human	unknown	unknown	IIb	hMPXV-1	B.1
hMpxV/Germany/un-RKI-298/2022	EPI_ISL_14752280	2022-08	Europe / Germany	Germany	Human	unknown	unknown	IIb	hMPXV-1	B.1
hMpxV/Germany/un-RKI166/2022	EPI_ISL_13908350	2022-08	Europe / Germany	Germany	Human	unknown	unknown	IIb	hMPXV-1	B.1.2
hMpxV/Germany/un-RKI167/2022	EPI_ISL_13908351	2022-08	Europe / Germany	Germany	Human	unknown	unknown	IIb	hMPXV-1	B.1.2
hMpxV/Germany/un-RKI170/2022	EPI_ISL_13908353	2022-08	Europe / Germany	Germany	Human	unknown	unknown	IIb	hMPXV-1	B.1
hMpxV/Germany/un-RKI178/2022	EPI_ISL_13908361	2022-08	Europe / Germany	Germany	Human	unknown	unknown	IIb	hMPXV-1	B.1.8
hMpxV/Germany/un-RKI179/2022	EPI_ISL_13908362	2022-08	Europe / Germany	Germany	Human	unknown	unknown	IIb	hMPXV-1	B.1
hMpxV/Germany/un-RKI180/2022	EPI_ISL_13908347	2022-08	Europe / Germany	Germany	Human	unknown	unknown	IIb	hMPXV-1	B.1.1
hMpxV/Germany/un-RKI181/2022	EPI_ISL_13908348	2022-08	Europe / Germany	Germany	Human	unknown	unknown	IIb	hMPXV-1	B.1
hMpxV/Germany/un-RKI183/2022	EPI_ISL_13908349	2022-08	Europe / Germany	Germany	Human	unknown	unknown	IIb	hMPXV-1	B.1.1
hMpxV/Germany/un-RKI187/2022	EPI_ISL_14515114	2022-08	Europe / Germany	Germany	Human	unknown	unknown	IIb	hMPXV-1	B.1.7
hMpxV/Germany/un-RKI189/2022	EPI_ISL_14515115	2022-08	Europe / Germany	Germany	Human	unknown	unknown	IIb	hMPXV-1	B.1
hMpxV/Germany/un-RKI191/2022	EPI_ISL_14515117	2022-08	Europe / Germany	Germany	Human	unknown	unknown	IIb	hMPXV-1	B.1
hMpxV/Germany/un-RKI193/2022	EPI_ISL_14515119	2022-08	Europe / Germany	Germany	Human	unknown	unknown	IIb	hMPXV-1	B.1.2
hMpxV/Germany/un-RKI200/2022	EPI_ISL_14515124	2022-08	Europe / Germany	Germany	Human	unknown	unknown	IIb	hMPXV-1	B.1
hMpxV/Germany/un-RKI201/2022	EPI_ISL_14515125	2022-08	Europe / Germany	Germany	Human	unknown	unknown	IIb	hMPXV-1	B.1
hMpxV/Germany/un-RKI205/2022	EPI_ISL_14515126	2022-08	Europe / Germany	Germany	Human	unknown	unknown	IIb	hMPXV-1	B.1.1
hMpxV/Germany/un-RKI206/2022	EPI_ISL_14515127	2022-08	Europe / Germany	Germany	Human	unknown	unknown	IIb	hMPXV-1	B.1.7
hMpxV/Germany/un-RKI208/2022	EPI_ISL_14515129	2022-08	Europe / Germany	Germany	Human	unknown	unknown	IIb	hMPXV-1	B.1.1
hMpxV/Germany/un-RKI210/2022	EPI_ISL_14515130	2022-08	Europe / Germany	Germany	Human	unknown	unknown	IIb	hMPXV-1	B.1
hMpxV/Germany/un-RKI211/2022	EPI_ISL_14515131	2022-08	Europe / Germany	Germany	Human	unknown	unknown	IIb	hMPXV-1	B.1.1
hMpxV/Germany/un-RKI220/2022	EPI_ISL_14515134	2022-08	Europe / Germany	Germany	Human	unknown	unknown	IIb	hMPXV-1	B.1.3
hMpxV/Germany/un-RKI222/2022	EPI_ISL_14515136	2022-08	Europe / Germany	Germany	Human	unknown	unknown	IIb	hMPXV-1	B.1.1
hMpxV/Germany/un-RKI224/2022	EPI_ISL_14515104	2022-08	Europe / Germany	Germany	Human	unknown	unknown	IIb	hMPXV-1	B.1
hMpxV/Germany/un-RKI226/2022	EPI_ISL_14515138	2022-08	Europe / Germany	Germany	Human	unknown	unknown	IIb	hMPXV-1	B.1
hMpxV/Germany/un-RKI229/2022	EPI_ISL_14515105	2022-08	Europe / Germany	Germany	Human	unknown	unknown	IIb	hMPXV-1	B.1
hMpxV/Germany/un-RKI230/2022	EPI_ISL_14515141	2022-08	Europe / Germany	Germany	Human	unknown	unknown	IIb	hMPXV-1	B.1.2
hMpxV/Germany/un-RKI231/2022	EPI_ISL_14515106	2022-08	Europe / Germany	Germany	Human	unknown	unknown	IIb	hMPXV-1	B.1
hMpxV/Germany/un-RKI232/2022	EPI_ISL_14515142	2022-08	Europe / Germany	Germany	Human	unknown	unknown	IIb	hMPXV-1	B.1
hMpxV/Germany/un-RKI233/2022	EPI_ISL_14515143	2022-08	Europe / Germany	Germany	Human	unknown	unknown	IIb	hMPXV-1	B.1
hMpxV/Germany/un-RKI236/2022	EPI_ISL_14515144	2022-08	Europe / Germany	Germany	Human	unknown	unknown	IIb	hMPXV-1	B.1
hMpxV/Germany/un-RKI237/2022	EPI_ISL_14515145	2022-08	Europe / Germany	Germany	Human	unknown	unknown	IIb	hMPXV-1	B.1
hMpxV/Germany/un-RKI239/2022	EPI_ISL_14515147	2022-08	Europe / Germany	Germany	Human	unknown	unknown	IIb	hMPXV-1	B.1
hMpxV/Germany/un-RKI241/2022	EPI_ISL_14515110	2022-08	Europe / Germany	Germany	Human	unknown	unknown	IIb	hMPXV-1	B.1
hMpxV/Germany/un-RKI242/2022	EPI_ISL_14515111	2022-08	Europe / Germany	Germany	Human	unknown	unknown	IIb	hMPXV-1	B.1
hMpxV/Germany/un-RKI244/2022	EPI_ISL_14515148	2022-08	Europe / Germany	Germany	Human	unknown	unknown	IIb	hMPXV-1	B.1
hMpxV/Germany/un-RKI248/2022	EPI_ISL_14515152	2022-08	Europe / Germany	Germany	Human	unknown	unknown	IIb	hMPXV-1	B.1.1
hMpxV/Germany/un-RKI249/2022	EPI_ISL_14515112	2022-08	Europe / Germany	Germany	Human	unknown	unknown	IIb	hMPXV-1	B.1
hMpxV/Germany/un-RKI250/2022	EPI_ISL_14515113	2022-08	Europe / Germany	Germany	Human	unknown	unknown	IIb	hMPXV-1	B.1
hMpxV/Germany/un-RKI252/2022	EPI_ISL_14515153	2022-08	Europe / Germany	Germany	Human	unknown	unknown	IIb	hMPXV-1	B.1
hMpxV/Germany/un-RKI253/2022	EPI_ISL_14515156	2022-08	Europe / Germany	Germany	Human	unknown	unknown	IIb	hMPXV-1	B.1.1
hMpxV/Germany/un-RKI255/2022	EPI_ISL_14515154	2022-08	Europe / Germany	Germany	Human	unknown	unknown	IIb	hMPXV-1	B.1
hMpxV/Germany/un-RKI256/2022	EPI_ISL_14515159	2022-08	Europe / Germany	Germany	Human	unknown	unknown	IIb	hMPXV-1	B.1
hMpxV/Germany/un-RKI257/2022	EPI_ISL_14515160	2022-08	Europe / Germany	Germany	Human	unknown	unknown	IIb	hMPXV-1	B.1.8
hMpxV/Germany/un-RKI258/2022	EPI_ISL_14515161	2022-08	Europe / Germany	Germany	Human	unknown	unknown	IIb	hMPXV-1	B.1
hMpxV/Germany/un-RKI261/2022	EPI_ISL_14515164	2022-08	Europe / Germany	Germany	Human	unknown	unknown	IIb	hMPXV-1	B.1.2
hMpxV/Germany/un-RKI262/2022	EPI_ISL_14515165	2022-08	Europe / Germany	Germany	Human	unknown	unknown	IIb	hMPXV-1	B.1
hMpxV/Germany/un-RKI263/2022	EPI_ISL_14515166	2022-08	Europe / Germany	Germany	Human	unknown	unknown	IIb	hMPXV-1	B.1
hMpxV/Germany/un-RKI266/2022	EPI_ISL_14515169	2022-08	Europe / Germany	Germany	Human	unknown	unknown	IIb	hMPXV-1	B.1
hMpxV/Germany/un-RKI267/2022	EPI_ISL_14515170	2022-08	Europe / Germany	Germany	Human	unknown	unknown	IIb	hMPXV-1	B.1
hMpxV/Germany/un-RKI268/2022	EPI_ISL_14515171	2022-08	Europe / Germany	Germany	Human	unknown	unknown	IIb	hMPXV-1	B.1.1
hMpxV/Germany/un-RKI270/2022	EPI_ISL_14515172	2022-08	Europe / Germany	Germany	Human	unknown	unknown	IIb	hMPXV-1	B.1.3
hMpxV/Germany/un-RKI272/2022	EPI_ISL_14562503	2022-08	Europe / Germany	Germany	Human	unknown	unknown	IIb	hMPXV-1	B.1
hMpxV/Germany/un-RKI273/2022	EPI_ISL_14562505	2022-08	Europe / Germany	Germany	Human	unknown	unknown	IIb	hMPXV-1	B.1
hMpxV/Germany/un-RKI274/2022	EPI_ISL_14562504	2022-08	Europe / Germany	Germany	Human	unknown	unknown	IIb	hMPXV-1	B.1.7
hMpxV/Germany/un-RKI275/2022	EPI_ISL_14562506	2022-08	Europe / Germany	Germany	Human	unknown	unknown	IIb	hMPXV-1	B.1.8
hMpxV/Germany/un-RKI279/2022	EPI_ISL_14562510	2022-08	Europe / Germany	Germany	Human	unknown	unknown	IIb	hMPXV-1	B.1
hMpxV/Germany/un-RKI283/2022	EPI_ISL_14587553	2022-08	Europe / Germany	Germany	Human	unknown	unknown	IIb	hMPXV-1	B.1.2
hMpxV/Germany/un-RKI287/2022	EPI_ISL_14587557	2022-08	Europe / Germany	Germany	Human	unknown	unknown	IIb	hMPXV-1	B.1
hMpxV/Germany/un-RKI288/2022	EPI_ISL_14587558	2022-08	Europe / Germany	Germany	Human	unknown	unknown	IIb	hMPXV-1	B.1.3
hMpxV/India/KL-ICMR-16-5316-553/2022	EPI_ISL_13953610	2022-07-13	Asia / India / Kerala	India	Human	Male	35	IIb	hMPXV-1	A.2
hMpxV/India/KL-ICMR-16-5316-570-P1/2022	EPI_ISL_14049244	2022-07-13	Asia / India / Kerala	India	Human	Male	35	IIb	hMPXV-1	A.2
hMpxV/India/KL-ICMR-16-5316-573-P2/2022	EPI_ISL_14049245	2022-07-13	Asia / India / Kerala	India	Human	Male	35	IIb	hMPXV-1	A.2
hMpxV/India/KL-ICMR-21-5432-557/2022	EPI_ISL_13953611	2022-07-16	Asia / India / Kerala	India	Human	Male	31	IIb	hMPXV-1	A.2
hMpxV/Israel/IIBR-01/2018	EPI_ISL_13056289	2018-10-04	Asia / Israel	Israel	Human	unknown	unknown	IIb	hMPXV-1	A.1
hMpxV/Italy/APU-IZSPB-0001/2022	EPI_ISL_13362760	2022-06-08	Europe / Italy / Apulia / Bari	Italy	Human	Male	36	IIb	hMPXV-1	B.1.5
hMpxV/Italy/APU-IZSPB-0002/2022	EPI_ISL_13362764	2022-06-11	Europe / Italy / Apulia / Taranto	Italy	Human	Male	36	IIb	hMPXV-1	B.1
hMpxV/Italy/LOM-AMC-2205251-DS/2022	EPI_ISL_13302316	2022-05-25	Europe / Italy / Lombardia	Italy	Human	Male	36	IIb	hMPXV-1	B.1
hMpxV/Liberia/CDC-184/1970	EPI_ISL_13058405	1970	Africa / Liberia	Liberia	Human	unknown	unknown	IIa
hMpxV/Luxembourg/LNS-0899423/2022	EPI_ISL_13660191	2022-06-10	Europe / Luxembourg	Luxembourg	Human	Male	50	IIb	hMPXV-1	B.1.1
hMpxV/Luxembourg/LNS-7471806/2022	EPI_ISL_13717674	2022-06-24	Europe / Luxembourg	Luxembourg	Human	Male	36	IIb	hMPXV-1	B.1
hMpxV/Mexico/NLE-UANL-001/2022	EPI_ISL_13607904	2022-06-28	North America / Mexico / Nuevo Leon	Mexico	Human	Male	34	IIb	hMPXV-1	B.1.7
hMpxV/Netherlands/NH-AUMC-0001/2022	EPI_ISL_13728303	2022-06-21	Europe / Netherlands / Noord-Holland / Amsterdam	Netherlands	Human	Male	unknown	IIb	hMPXV-1	B.1
hMpxV/Netherlands/NH-AUMC-0060/2022	EPI_ISL_14752293	2022-08-05	Europe / Netherlands / Noord-Holland / Amsterdam	Netherlands	Human	unknown	unknown	IIb	hMPXV-1	B.1
hMpxV/Netherlands/un-EMC-NL001/2022	EPI_ISL_13052277	2022-05	Europe / Netherlands	Netherlands	Human	unknown	unknown	IIb	hMPXV-1	B.1
hMpxV/Netherlands/un-EMC-NL006/2022	EPI_ISL_13658019	2022-06-23	Europe / Netherlands	Netherlands	Human	Male	unknown	IIb	hMPXV-1	B.1
hMpxV/Netherlands/un-EMC-NL007/2022	EPI_ISL_13658021	2022-06-23	Europe / Netherlands	Netherlands	Human	Male	unknown	IIb	hMPXV-1	B.1
hMpxV/Netherlands/un-EMC-NL009/2022	EPI_ISL_13822668	2022-06-26	Europe / Netherlands	Netherlands	Human	Male	unknown	IIb	hMPXV-1	B.1
hMpxV/Netherlands/un-EMC-NL011/2022	EPI_ISL_13822718	2022-06-24	Europe / Netherlands	Netherlands	Human	Male	unknown	IIb	hMPXV-1	B.1
hMpxV/Netherlands/un-EMC-NL013/2022	EPI_ISL_14170201	2022-07-11	Europe / Netherlands	Netherlands	Human	unknown	unknown	IIb	hMPXV-1	B.1
hMpxV/Netherlands/un-EMC-NL018/2022	EPI_ISL_14254436	2022-07-22	Europe / Netherlands	Netherlands	Human	unknown	unknown	IIb	hMPXV-1	B.1
hMpxV/Netherlands/un-EMC-NL019/2022	EPI_ISL_14254437	2022-07-25	Europe / Netherlands	Netherlands	Human	unknown	unknown	IIb	hMPXV-1	B.1
hMpxV/Netherlands/un-EMC-NL020/2022	EPI_ISL_14254438	2022-07-18	Europe / Netherlands	Netherlands	Human	unknown	unknown	IIb	hMPXV-1	B.1.4
hMpxV/Nigeria/CDC-01/2017	EPI_ISL_13056275	2017-11-09	Africa / Nigeria / Rivers State	Nigeria	Human	unknown	unknown	IIb	hMPXV-1	A
hMpxV/Nigeria/CDC-02/2017	EPI_ISL_13056276	2017-11-09	Africa / Nigeria / Rivers State	Nigeria	Human	unknown	unknown	IIb	hMPXV-1	A
hMpxV/Nigeria/CDC-03/2017	EPI_ISL_13056277	2017-12-06	Africa / Nigeria / Rivers State	Nigeria	Human	unknown	unknown	IIb	hMPXV-1	A
hMpxV/Nigeria/CDC-04/2017	EPI_ISL_13056278	2017-11-30	Africa / Nigeria / Rivers State	Nigeria	Human	unknown	unknown	IIb	hMPXV-1	A
hMpxV/Nigeria/CDC-06/2017	EPI_ISL_13056280	2017-11-01	Africa / Nigeria / Rivers State	Nigeria	Human	unknown	unknown	IIb	hMPXV-1	A
hMpxV/Nigeria/CDC-07/2017	EPI_ISL_13056281	2017-10-09	Africa / Nigeria / Rivers State	Nigeria	Human	unknown	unknown	IIb	hMPXV-1	A
hMpxV/Nigeria/CDC-M2940_FCT/2018	EPI_ISL_13056284	2018	Africa / Nigeria / Federal Capital Territory	Nigeria	Human	unknown	unknown	IIb	hMPXV-1	A
hMpxV/Nigeria/CDC-M2957/2018	EPI_ISL_13056283	2018	Africa / Nigeria / Lagos State	Nigeria	Human	unknown	unknown	IIb	hMPXV-1	A
hMpxV/Nigeria/CDC-M3021/2018	EPI_ISL_13056285	2018	Africa / Nigeria / Delta State	Nigeria	Human	unknown	unknown	IIb	hMPXV-1	A
hMpxV/Peru/CAL-INS-069/2022	EPI_ISL_14445098	2022-07-22	South America / Peru / Callao	Peru	Human	Female	22	IIb	hMPXV-1	B.1.6
hMpxV/Peru/CAL-INS-116/2022	EPI_ISL_14584292	2022-07-25	South America / Peru / Callao	Peru	Human	Male	26	IIb	hMPXV-1	B.1.6
hMpxV/Peru/ICA-INS-080/2022	EPI_ISL_14445100	2022-07-22	South America / Peru / Ica	Peru	Human	Male	41	IIb	hMPXV-1	B.1.6
hMpxV/Peru/JUN-INS-118/2022	EPI_ISL_14584301	2022-07-22	South America / Peru / Junin	Peru	Human	Male	26	IIb	hMPXV-1	B.1
hMpxV/Peru/LAL-INS-022/2022	EPI_ISL_14207737	2022-07-12	South America / Peru / La Libertad	Peru	Human	Male	40	IIb	hMPXV-1	B.1.6
hMpxV/Peru/LAL-INS-025/2022	EPI_ISL_14207740	2022-07-15	South America / Peru / La Libertad	Peru	Human	Male	28	IIb	hMPXV-1	B.1.6
hMpxV/Peru/LAL-INS-060/2022	EPI_ISL_14445101	2022-07-22	South America / Peru / La Libertad	Peru	Human	Male	33	IIb	hMPXV-1	B.1.6
hMpxV/Peru/LAL-INS-075/2022	EPI_ISL_14445103	2022-07-21	South America / Peru / La Libertad	Peru	Human	Male	35	IIb	hMPXV-1	B.1.6
hMpxV/Peru/LAL-INS-077/2022	EPI_ISL_14445104	2022-07-21	South America / Peru / La Libertad	Peru	Human	Male	22	IIb	hMPXV-1	B.1.6
hMpxV/Peru/LAL-INS-097/2022	EPI_ISL_14584278	2022-08-02	South America / Peru / La Libertad	Peru	Human	Male	42	IIb	hMPXV-1	B.1.6
hMpxV/Peru/LAL-INS-100/2022	EPI_ISL_14584302	2022-08-03	South America / Peru / La Libertad	Peru	Human	Male	30	IIb	hMPXV-1	B.1.6
hMpxV/Peru/LAL-INS-113/2022	EPI_ISL_14584277	2022-08-01	South America / Peru / La Libertad	Peru	Human	Male	35	IIb	hMPXV-1	B.1.6
hMpxV/Peru/LAL-INS-117/2022	EPI_ISL_14584276	2022-08-01	South America / Peru / La Libertad	Peru	Human	Male	33	IIb	hMPXV-1	B.1.6
hMpxV/Peru/LIM-INS-011/2022	EPI_ISL_14207726	2022-07-04	South America / Peru / Lima	Peru	Human	Male	40	IIb	hMPXV-1	B.1
hMpxV/Peru/LIM-INS-012/2022	EPI_ISL_14207727	2022-07-06	South America / Peru / Lima	Peru	Human	Male	33	IIb	hMPXV-1	B.1.6
hMpxV/Peru/LIM-INS-017/2022	EPI_ISL_14207732	2022-07-08	South America / Peru / Lima	Peru	Human	Male	33	IIb	hMPXV-1	B.1.6
hMpxV/Peru/LIM-INS-028/2022	EPI_ISL_14445107	2022-07-13	South America / Peru / Lima	Peru	Human	Male	38	IIb	hMPXV-1	B.1
hMpxV/Peru/LIM-INS-032/2022	EPI_ISL_14445111	2022-07-15	South America / Peru / Lima	Peru	Human	Male	25	IIb	hMPXV-1	B.1.6
hMpxV/Peru/LIM-INS-034/2022	EPI_ISL_14445113	2022-07-15	South America / Peru / Lima	Peru	Human	Male	30	IIb	hMPXV-1	B.1.6
hMpxV/Peru/LIM-INS-035/2022	EPI_ISL_14445114	2022-07-16	South America / Peru / Lima	Peru	Human	Male	35	IIb	hMPXV-1	B.1.6
hMpxV/Peru/LIM-INS-036/2022	EPI_ISL_14445115	2022-07-16	South America / Peru / Lima	Peru	Human	Male	31	IIb	hMPXV-1	B.1.6
hMpxV/Peru/LIM-INS-037/2022	EPI_ISL_14445116	2022-07-16	South America / Peru / Lima	Peru	Human	Male	28	IIb	hMPXV-1	B.1.6
hMpxV/Peru/LIM-INS-038/2022	EPI_ISL_14445117	2022-07-17	South America / Peru / Lima	Peru	Human	Male	27	IIb	hMPXV-1	B.1.6
hMpxV/Peru/LIM-INS-043/2022	EPI_ISL_14445120	2022-07-15	South America / Peru / Lima	Peru	Human	Male	38	IIb	hMPXV-1	B.1.6
hMpxV/Peru/LIM-INS-045/2022	EPI_ISL_14445122	2022-07-18	South America / Peru / Lima	Peru	Human	Male	29	IIb	hMPXV-1	B.1.6
hMpxV/Peru/LIM-INS-057/2022	EPI_ISL_14445133	2022-07-19	South America / Peru / Lima	Peru	Human	Male	32	IIb	hMPXV-1	B.1.6
hMpxV/Peru/LIM-INS-059/2022	EPI_ISL_14445135	2022-07-18	South America / Peru / Lima	Peru	Human	Male	36	IIb	hMPXV-1	B.1.6
hMpxV/Peru/LIM-INS-061/2022	EPI_ISL_14445136	2022-07-23	South America / Peru / Lima	Peru	Human	Male	27	IIb	hMPXV-1	B.1.6
hMpxV/Peru/LIM-INS-071/2022	EPI_ISL_14445144	2022-07-20	South America / Peru / Lima	Peru	Human	Male	32	IIb	hMPXV-1	B.1.6
hMpxV/Peru/LIM-INS-073/2022	EPI_ISL_14445146	2022-07-20	South America / Peru / Lima	Peru	Human	Male	25	IIb	hMPXV-1	B.1.6
hMpxV/Peru/LIM-INS-076/2022	EPI_ISL_14445148	2022-07-23	South America / Peru / Lima	Peru	Human	Male	34	IIb	hMPXV-1	B.1.6
hMpxV/Peru/LIM-INS-078/2022	EPI_ISL_14445149	2022-07-20	South America / Peru / Lima	Peru	Human	Male	27	IIb	hMPXV-1	B.1.6
hMpxV/Peru/LIM-INS-079/2022	EPI_ISL_14445150	2022-07-23	South America / Peru / Lima	Peru	Human	Male	37	IIb	hMPXV-1	B.1.6
hMpxV/Peru/LIM-INS-081/2022	EPI_ISL_14445151	2022-07-24	South America / Peru / Lima	Peru	Human	Male	39	IIb	hMPXV-1	B.1.1
hMpxV/Peru/LIM-INS-084/2022	EPI_ISL_14584297	2022-07-25	South America / Peru / Lima	Peru	Human	Male	26	IIb	hMPXV-1	B.1.6
hMpxV/Peru/LIM-INS-085/2022	EPI_ISL_14584295	2022-07-26	South America / Peru / Lima	Peru	Human	Male	31	IIb	hMPXV-1	B.1.6
hMpxV/Peru/LIM-INS-086/2022	EPI_ISL_14584279	2022-08-03	South America / Peru / Lima	Peru	Human	Male	29	IIb	hMPXV-1	B.1.6
hMpxV/Peru/LIM-INS-089/2022	EPI_ISL_14584284	2022-07-30	South America / Peru / Lima	Peru	Human	Male	25	IIb	hMPXV-1	B.1.6
hMpxV/Peru/LIM-INS-094/2022	EPI_ISL_14584308	2022-08-04	South America / Peru / Lima	Peru	Human	Male	25	IIb	hMPXV-1	B.1.6
hMpxV/Peru/LIM-INS-098/2022	EPI_ISL_14584287	2022-07-25	South America / Peru / Lima	Peru	Human	Male	32	IIb	hMPXV-1	B.1.6
hMpxV/Peru/LIM-INS-099/2022	EPI_ISL_14584289	2022-07-26	South America / Peru / Lima	Peru	Human	Male	39	IIb	hMPXV-1	B.1
hMpxV/Peru/LIM-INS-102/2022	EPI_ISL_14584307	2022-08-03	South America / Peru / Lima	Peru	Human	Male	45	IIb	hMPXV-1	B.1.6
hMpxV/Peru/LIM-INS-104/2022	EPI_ISL_14584290	2022-07-27	South America / Peru / Lima	Peru	Human	Male	34	IIb	hMPXV-1	B.1.6
hMpxV/Peru/LIM-INS-106/2022	EPI_ISL_14584298	2022-07-26	South America / Peru / Lima	Peru	Human	Male	42	IIb	hMPXV-1	B.1.6
hMpxV/Peru/LIM-INS-107/2022	EPI_ISL_14584286	2022-08-03	South America / Peru / Lima	Peru	Human	Male	32	IIb	hMPXV-1	B.1.6
hMpxV/Peru/LIM-INS-115/2022	EPI_ISL_14584281	2022-08-02	South America / Peru / Lima	Peru	Human	Male	33	IIb	hMPXV-1	B.1.6
hMpxV/Peru/LOR-INS-039/2022	EPI_ISL_14445152	2022-07-12	South America / Peru / Loreto	Peru	Human	Male	30	IIb	hMPXV-1	B.1.6
hMpxV/Portugal/INSA-0049/2022	EPI_ISL_14515173	2022-08-01	Europe / Portugal	Portugal	Human	unknown	unknown	IIb	hMPXV-1	B.1
hMpxV/Portugal/INSA-0061/2022	EPI_ISL_14515182	2022-08-01	Europe / Portugal	Portugal	Human	unknown	unknown	IIb	hMPXV-1	B.1
hMpxV/Portugal/INSA-0065/2022	EPI_ISL_14515186	2022-07-27	Europe / Portugal	Portugal	Human	unknown	unknown	IIb	hMPXV-1	B.1
hMpxV/Portugal/INSA-0066/2022	EPI_ISL_14515187	2022-07-27	Europe / Portugal	Portugal	Human	unknown	unknown	IIb	hMPXV-1	B.1
hMpxV/Portugal/INSA-0067/2022	EPI_ISL_14515188	2022-07-26	Europe / Portugal	Portugal	Human	unknown	unknown	IIb	hMPXV-1	B.1.1
hMpxV/Portugal/INSA-0072/2022	EPI_ISL_14515193	2022-07-27	Europe / Portugal	Portugal	Human	unknown	unknown	IIb	hMPXV-1	B.1
hMpxV/Portugal/INSA-0081/2022	EPI_ISL_14515201	2022-07-23	Europe / Portugal	Portugal	Human	unknown	unknown	IIb	hMPXV-1	B.1
hMpxV/Portugal/INSA-0085/2022	EPI_ISL_14515203	2022-07-21	Europe / Portugal	Portugal	Human	unknown	unknown	IIb	hMPXV-1	B.1
hMpxV/Portugal/INSA-0109/2022	EPI_ISL_14515210	2022-07-18	Europe / Portugal	Portugal	Human	unknown	unknown	IIb	hMPXV-1	B.1
hMpxV/Portugal/INSA-0119/2022	EPI_ISL_14515219	2022-07-13	Europe / Portugal	Portugal	Human	unknown	unknown	IIb	hMPXV-1	B.1
hMpxV/Portugal/INSA-0120/2022	EPI_ISL_14515220	2022-07-13	Europe / Portugal	Portugal	Human	unknown	unknown	IIb	hMPXV-1	B.1
hMpxV/Portugal/INSA-PT0005/2022	EPI_ISL_13052272	2022-05-15	Europe / Portugal	Portugal	Human	unknown	unknown	IIb	hMPXV-1	B.1
hMpxV/Portugal/INSA-PT0006/2022	EPI_ISL_13052268	2022-05-15	Europe / Portugal	Portugal	Human	unknown	unknown	IIb	hMPXV-1	B.1
hMpxV/Portugal/INSA-PT0016/2022	EPI_ISL_13056900	2022-05-23	Europe / Portugal	Portugal	Human	unknown	unknown	IIb	hMPXV-1	B.1
hMpxV/Portugal/INSA-PT0017/2022	EPI_ISL_13056899	2022-05-20	Europe / Portugal	Portugal	Human	unknown	unknown	IIb	hMPXV-1	B.1
hMpxV/Portugal/INSA-PT0019/2022	EPI_ISL_13056901	2022-05-21	Europe / Portugal	Portugal	Human	unknown	unknown	IIb	hMPXV-1	B.1
hMpxV/Portugal/INSA-PT0020/2022	EPI_ISL_13056897	2022-05-19	Europe / Portugal	Portugal	Human	unknown	unknown	IIb	hMPXV-1	B.1
hMpxV/Portugal/INSA-PT0023/2022	EPI_ISL_13056892	2022-05-19	Europe / Portugal	Portugal	Human	unknown	unknown	IIb	hMPXV-1	B.1
hMpxV/Portugal/INSA-PT0026/2022	EPI_ISL_13056895	2022-05-18	Europe / Portugal	Portugal	Human	unknown	unknown	IIb	hMPXV-1	B.1
hMpxV/Portugal/INSA-PT0027/2022	EPI_ISL_13056894	2022-05-18	Europe / Portugal	Portugal	Human	unknown	unknown	IIb	hMPXV-1	B.1
hMpxV/Portugal/INSA-PT0029/2022	EPI_ISL_13466456	2022-05-27	Europe / Portugal	Portugal	Human	unknown	unknown	IIb	hMPXV-1	B.1
hMpxV/Portugal/INSA-PT0032/2022	EPI_ISL_13466451	2022-05-26	Europe / Portugal	Portugal	Human	unknown	unknown	IIb	hMPXV-1	B.1
hMpxV/Portugal/INSA-PT0037/2022	EPI_ISL_13466447	2022-05-18	Europe / Portugal	Portugal	Human	unknown	unknown	IIb	hMPXV-1	B.1
hMpxV/Portugal/INSA-PT0038/2022	EPI_ISL_13466449	2022-05-24	Europe / Portugal	Portugal	Human	unknown	unknown	IIb	hMPXV-1	B.1
hMpxV/Portugal/INSA-PT0039/2022	EPI_ISL_13466462	2022-06-02	Europe / Portugal	Portugal	Human	unknown	unknown	IIb	hMPXV-1	B.1
hMpxV/Portugal/INSA-PT0042/2022	EPI_ISL_13466463	2022-06-03	Europe / Portugal	Portugal	Human	unknown	unknown	IIb	hMPXV-1	B.1
hMpxV/Portugal/INSA-PT0044/2022	EPI_ISL_13466465	2022-05-30	Europe / Portugal	Portugal	Human	unknown	unknown	IIb	hMPXV-1	B.1
hMpxV/Portugal/INSA-PT0045/2022	EPI_ISL_13466464	2022-06-06	Europe / Portugal	Portugal	Human	unknown	unknown	IIb	hMPXV-1	B.1
hMpxV/Portugal/INSA-PT0046/2022	EPI_ISL_13466457	2022-05-30	Europe / Portugal	Portugal	Human	unknown	unknown	IIb	hMPXV-1	B.1
hMpxV/Portugal/INSA-PT0129/2022	EPI_ISL_14752098	2022-07-12	Europe / Portugal	Portugal	Human	unknown	unknown	IIb	hMPXV-1	B.1
hMpxV/Portugal/INSA-PT0130/2022	EPI_ISL_14752100	2022-07-11	Europe / Portugal	Portugal	Human	unknown	unknown	IIb	hMPXV-1	B.1
hMpxV/Portugal/INSA-PT0134/2022	EPI_ISL_14752106	2022-07-11	Europe / Portugal	Portugal	Human	unknown	unknown	IIb	hMPXV-1	B.1
hMpxV/Portugal/INSA-PT0135/2022	EPI_ISL_14752108	2022-07-08	Europe / Portugal	Portugal	Human	unknown	unknown	IIb	hMPXV-1	B.1
hMpxV/Portugal/INSA-PT0136/2022	EPI_ISL_14752109	2022-07-10	Europe / Portugal	Portugal	Human	unknown	unknown	IIb	hMPXV-1	B.1
hMpxV/Portugal/INSA-PT0139/2022	EPI_ISL_14752111	2022-07-11	Europe / Portugal	Portugal	Human	unknown	unknown	IIb	hMPXV-1	B.1
hMpxV/Portugal/INSA-PT0150/2022	EPI_ISL_14752124	2022-07-06	Europe / Portugal	Portugal	Human	unknown	unknown	IIb	hMPXV-1	B.1
hMpxV/Portugal/INSA-PT0152/2022	EPI_ISL_14752127	2022-07-06	Europe / Portugal	Portugal	Human	unknown	unknown	IIb	hMPXV-1	B.1
hMpxV/Portugal/INSA-PT0153/2022	EPI_ISL_14752128	2022-07-06	Europe / Portugal	Portugal	Human	unknown	unknown	IIb	hMPXV-1	B.1
hMpxV/Portugal/INSA-PT0154/2022	EPI_ISL_14752129	2022-07-06	Europe / Portugal	Portugal	Human	unknown	unknown	IIb	hMPXV-1	B.1
hMpxV/Portugal/INSA-PT0155/2022	EPI_ISL_14752130	2022-07-06	Europe / Portugal	Portugal	Human	unknown	unknown	IIb	hMPXV-1	B.1
hMpxV/Portugal/INSA-PT0156/2022	EPI_ISL_14752131	2022-07-04	Europe / Portugal	Portugal	Human	unknown	unknown	IIb	hMPXV-1	B.1
hMpxV/Portugal/INSA-PT0157/2022	EPI_ISL_14752132	2022-07-05	Europe / Portugal	Portugal	Human	unknown	unknown	IIb	hMPXV-1	B.1
hMpxV/Portugal/INSA-PT0158/2022	EPI_ISL_14752133	2022-07-07	Europe / Portugal	Portugal	Human	unknown	unknown	IIb	hMPXV-1	B.1
hMpxV/Portugal/INSA-PT0164/2022	EPI_ISL_14752145	2022-07-05	Europe / Portugal	Portugal	Human	unknown	unknown	IIb	hMPXV-1	B.1
hMpxV/Portugal/INSA-PT0165/2022	EPI_ISL_14752146	2022-07-05	Europe / Portugal	Portugal	Human	unknown	unknown	IIb	hMPXV-1	B.1
hMpxV/Portugal/INSA-PT0168/2022	EPI_ISL_14752148	2022-07-03	Europe / Portugal	Portugal	Human	unknown	unknown	IIb	hMPXV-1	B.1
hMpxV/Portugal/INSA-PT0177/2022	EPI_ISL_14752165	2022-06-30	Europe / Portugal	Portugal	Human	unknown	unknown	IIb	hMPXV-1	B.1
hMpxV/Portugal/INSA-PT0178/2022	EPI_ISL_14752167	2022-06-30	Europe / Portugal	Portugal	Human	unknown	unknown	IIb	hMPXV-1	B.1
hMpxV/Portugal/INSA-PT0179/2022	EPI_ISL_14752169	2022-06-30	Europe / Portugal	Portugal	Human	unknown	unknown	IIb	hMPXV-1	B.1.7
hMpxV/Portugal/INSA-PT0181/2022	EPI_ISL_14752173	2022-06-28	Europe / Portugal	Portugal	Human	unknown	unknown	IIb	hMPXV-1	B.1
hMpxV/Portugal/INSA-PT0183/2022	EPI_ISL_14752177	2022-06-28	Europe / Portugal	Portugal	Human	unknown	unknown	IIb	hMPXV-1	B.1
hMpxV/Portugal/INSA-PT0184/2022	EPI_ISL_14752178	2022-06-28	Europe / Portugal	Portugal	Human	unknown	unknown	IIb	hMPXV-1	B.1
hMpxV/Portugal/INSA-PT0186/2022	EPI_ISL_14752180	2022-06-28	Europe / Portugal	Portugal	Human	unknown	unknown	IIb	hMPXV-1	B.1
hMpxV/Portugal/INSA-PT0187/2022	EPI_ISL_14752182	2022-06-29	Europe / Portugal	Portugal	Human	unknown	unknown	IIb	hMPXV-1	B.1
hMpxV/Portugal/INSA-PT0189/2022	EPI_ISL_14752186	2022-06-27	Europe / Portugal	Portugal	Human	unknown	unknown	IIb	hMPXV-1	B.1.7
hMpxV/Portugal/INSA-PT0191/2022	EPI_ISL_14752189	2022-06-28	Europe / Portugal	Portugal	Human	unknown	unknown	IIb	hMPXV-1	B.1
hMpxV/Portugal/INSA-PT0192/2022	EPI_ISL_14752191	2022-06-29	Europe / Portugal	Portugal	Human	unknown	unknown	IIb	hMPXV-1	B.1
hMpxV/Portugal/INSA-PT0194/2022	EPI_ISL_14752193	2022-06-27	Europe / Portugal	Portugal	Human	unknown	unknown	IIb	hMPXV-1	B.1
hMpxV/Portugal/INSA-PT0201/2022	EPI_ISL_14752202	2022-06-27	Europe / Portugal	Portugal	Human	unknown	unknown	IIb	hMPXV-1	B.1
hMpxV/Portugal/INSA-PT0202/2022	EPI_ISL_14752204	2022-06-28	Europe / Portugal	Portugal	Human	unknown	unknown	IIb	hMPXV-1	B.1
hMpxV/Portugal/INSA-PT0203/2022	EPI_ISL_14752206	2022-06-23	Europe / Portugal	Portugal	Human	unknown	unknown	IIb	hMPXV-1	B.1
hMpxV/Portugal/INSA-PT0204/2022	EPI_ISL_14752208	2022-06-25	Europe / Portugal	Portugal	Human	unknown	unknown	IIb	hMPXV-1	B.1
hMpxV/Portugal/INSA-PT0207/2022	EPI_ISL_14752211	2022-06-22	Europe / Portugal	Portugal	Human	unknown	unknown	IIb	hMPXV-1	B.1
hMpxV/Portugal/INSA-PT0212/2022	EPI_ISL_14752216	2022-06-20	Europe / Portugal	Portugal	Human	unknown	unknown	IIb	hMPXV-1	B.1
hMpxV/Portugal/INSA-PT0215/2022	EPI_ISL_14752219	2022-06-24	Europe / Portugal	Portugal	Human	unknown	unknown	IIb	hMPXV-1	B.1
hMpxV/Portugal/INSA-PT0219/2022	EPI_ISL_14752224	2022-06-23	Europe / Portugal	Portugal	Human	unknown	unknown	IIb	hMPXV-1	B.1
hMpxV/Portugal/INSA-PT0223/2022	EPI_ISL_14752231	2022-06-24	Europe / Portugal	Portugal	Human	unknown	unknown	IIb	hMPXV-1	B.1
hMpxV/Portugal/INSA-PT0231/2022	EPI_ISL_14752242	2022-06-22	Europe / Portugal	Portugal	Human	unknown	unknown	IIb	hMPXV-1	B.1
hMpxV/Republic of the Congo/CDC-358/2003	EPI_ISL_13058404	2003	Africa / Republic of the Congo	Republic of the Congo	Human	unknown	unknown	I
hMpxV/Scotland/CVR-1a/2022	EPI_ISL_13409177	2022-05-15	Europe / United Kingdom / Scotland	United Kingdom	Human	unknown	unknown	IIb	hMPXV-1	B.1.1
hMpxV/Singapore/CDC-01/2019	EPI_ISL_13056274	2019	Asia / Singapore	Singapore	Human	Male	30	IIb	hMPXV-1	A.1
hMpxV/Singapore/NPHL-0001/2022	EPI_ISL_14721255	2022-06-21	Asia / Singapore	Singapore	Human	Male	42	IIb	hMPXV-1	B.1.7
hMpxV/Singapore/NPHL-0002/2022	EPI_ISL_14721256	2022-07-06	Asia / Singapore	Singapore	Human	Male	45	IIb	hMPXV-1	B.1.2
hMpxV/Singapore/NPHL-0005/2022	EPI_ISL_14721259	2022-07-13	Asia / Singapore	Singapore	Human	Male	48	IIb	hMPXV-1	B.1.2
hMpxV/Singapore/NPHL-0008/2022	EPI_ISL_14721262	2022-07-24	Asia / Singapore	Singapore	Human	Male	31	IIb	hMPXV-1	B.1.2
hMpxV/Slovakia/CUSP-33057/2022	EPI_ISL_13955501	2022-07-04	Europe / Slovakia / Kosice	Slovakia	Human	Male	46	IIb	hMPXV-1	B.1.3
hMpxV/Slovakia/CUSP-34541/2022	EPI_ISL_14541647	2022-07-25	Europe / Slovakia / Bratislava	Slovakia	Human	Female	34	IIb	hMPXV-1	B.1
hMpxV/Slovakia/CUSP-34623/2022	EPI_ISL_14541649	2022-07-25	Europe / Slovakia / Senec	Slovakia	Human	Female	48	IIb	hMPXV-1	B.1
hMpxV/Slovakia/CUSP-35370/2022	EPI_ISL_14541654	2022-08-01	Europe / Slovakia / Levice	Slovakia	Human	Male	33	IIb	hMPXV-1	B.1
hMpxV/Slovenia/UL-S1-VE6/2022	EPI_ISL_13308167	2022-05-23	Europe / Slovenia	Slovenia	Human	unknown	unknown	IIb	hMPXV-1	B.1.3
hMpxV/South Africa/NICD-SVPL223/2022	EPI_ISL_13498265	2022-06-20	Africa / South Africa / Gauteng	South Africa	Human	Male	30	IIb	hMPXV-1	B.1
hMpxV/South Korea/KDCPA-001/2022	EPI_ISL_14494949	2022-08	Asia / South Korea	South Korea	Human	unknown	unknown	IIb	hMPXV-1	B.1.1
hMpxV/Spain/CT-HUVH-60425/2022	EPI_ISL_13363142	2022-06-10	Europe / Spain / Catalunya	Spain	Human	Male	49	IIb	hMPXV-1	B.1
hMpxV/Spain/MD-HGUGM-6642566/2022	EPI_ISL_13734233	2022-06-21	Europe / Spain / Madrid	Spain	Human	unknown	unknown	IIb	hMPXV-1	B.1
hMpxV/Spain/MD-HGUGM-66649483/2022	EPI_ISL_13242738	2022-06-06	Europe / Spain / Madrid	Spain	Human	Male	31	IIb	hMPXV-1	B.1
hMpxV/Spain/MD-HULP-8887/2022	EPI_ISL_13449965	2022-06-06	Europe / Spain / Madrid	Spain	Human	unknown	unknown	IIb	hMPXV-1	B.1
hMpxV/Spain/un-HUGTiP-ES0001/2022	EPI_ISL_13052284	2022-05-20	Europe / Spain	Spain	Human	unknown	unknown	IIb	hMPXV-1	B.1.8
hMpxV/Spain/un-ISCIII-347/2022	EPI_ISL_14181950	2022	Europe / Spain	Spain	Human	unknown	unknown	IIb	hMPXV-1	B.1.8
hMpxV/Spain/un-ISCIII-457/2022	EPI_ISL_14181959	2022	Europe / Spain	Spain	Human	unknown	unknown	IIb	hMPXV-1	B.1
hMpxV/Spain/un-ITER-0001b/2022	EPI_ISL_13331717	2022-05-31	Europe / Spain	Spain	Human	unknown	unknown	IIb	hMPXV-1	B.1.3
hMpxV/Sudan/UV-01/2005	EPI_ISL_13058459	2005	Africa / Sudan / Nuri	Sudan	Human	unknown	unknown	I
hMpxV/Switzerland/ZH-UZH-IMV-3ba6449f/2022	EPI_ISL_13251157	2022-06-01	Europe / Switzerland / Zurich	Switzerland	Human	Male	35	IIb	hMPXV-1	B.1.3
hMpxV/Switzerland/ZH-UZH-IMV-3ba6450e/2022	EPI_ISL_13251584	2022-06-02	Europe / Switzerland / Zurich	Switzerland	Human	Male	57	IIb	hMPXV-1	B.1.1
hMpxV/Taiwan/CVDCDC-110-231642/2022	EPI_ISL_13632071	2022-06-27	Asia / Taiwan / Taipei	Taiwan	Human	Male	unknown	IIb	hMPXV-1	B.1.5
hMpxV/Thailand/CU-220016-FTV/2022	EPI_ISL_14011193	2022-07-17	Asia / Thailand	Thailand	Human	Male	27	IIb	hMPXV-1	A.2
hMpxV/Thailand/NIC-251/2022	EPI_ISL_14153982	2022-07-27	Asia / Thailand / Bangkok	Thailand	Human	Male	47	IIb	hMPXV-1	B.1
hMpxV/Thailand/NIC-PKT-M1/2022	EPI_ISL_14295679	2022-08-02	Asia / Thailand / Phuket	Thailand	Human	Male	25	IIb	hMPXV-1	A.2
hMpxV/United Kingdom/UKHSA-11/2022	EPI_ISL_14439716	2022-06-06	Europe / United Kingdom	United Kingdom	Human	unknown	unknown	IIb	hMPXV-1	B.1.7
hMpxV/United Kingdom/UKHSA-12/2022	EPI_ISL_14439717	2022-06-07	Europe / United Kingdom	United Kingdom	Human	unknown	unknown	IIb	hMPXV-1	B.1.2
hMpxV/United Kingdom/UKHSA-13/2022	EPI_ISL_14439718	2022-06-08	Europe / United Kingdom	United Kingdom	Human	unknown	unknown	IIb	hMPXV-1	B.1.2
hMpxV/United Kingdom/UKHSA-19/2022	EPI_ISL_14439724	2022-06-09	Europe / United Kingdom	United Kingdom	Human	unknown	unknown	IIb	hMPXV-1	B.1
hMpxV/United Kingdom/UKHSA-22/2022	EPI_ISL_14439727	2022-06-15	Europe / United Kingdom	United Kingdom	Human	unknown	unknown	IIb	hMPXV-1	B.1.2
hMpxV/United Kingdom/UKHSA-24/2022	EPI_ISL_14439729	2022-05-30	Europe / United Kingdom	United Kingdom	Human	unknown	unknown	IIb	hMPXV-1	B.1.7
hMpxV/United Kingdom/UKHSA-27/2022	EPI_ISL_14439732	2022-06-09	Europe / United Kingdom	United Kingdom	Human	unknown	unknown	IIb	hMPXV-1	B.1.2
hMpxV/United Kingdom/UKHSA-29/2022	EPI_ISL_14439734	2022-06-09	Europe / United Kingdom	United Kingdom	Human	unknown	unknown	IIb	hMPXV-1	B.1.2
hMpxV/United Kingdom/UKHSA-32/2022	EPI_ISL_14439737	2022-06-12	Europe / United Kingdom	United Kingdom	Human	unknown	unknown	IIb	hMPXV-1	B.1
hMpxV/United Kingdom/UKHSA-35/2022	EPI_ISL_14439740	2022-06-13	Europe / United Kingdom	United Kingdom	Human	unknown	unknown	IIb	hMPXV-1	B.1
hMpxV/United Kingdom/UKHSA-36/2022	EPI_ISL_14439741	2022-06-14	Europe / United Kingdom	United Kingdom	Human	unknown	unknown	IIb	hMPXV-1	B.1
hMpxV/United Kingdom/UKHSA-37/2022	EPI_ISL_14439742	2022-07-05	Europe / United Kingdom	United Kingdom	Human	unknown	unknown	IIb	hMPXV-1	B.1.7
hMpxV/United Kingdom/UKHSA-38/2022	EPI_ISL_14439743	2022-07-05	Europe / United Kingdom	United Kingdom	Human	unknown	unknown	IIb	hMPXV-1	B.1.7
hMpxV/United Kingdom/UKHSA-42/2022	EPI_ISL_14439747	2022-07-07	Europe / United Kingdom	United Kingdom	Human	unknown	unknown	IIb	hMPXV-1	B.1
hMpxV/United Kingdom/UKHSA-43/2022	EPI_ISL_14439748	2022-07-06	Europe / United Kingdom	United Kingdom	Human	unknown	unknown	IIb	hMPXV-1	B.1.7
hMpxV/United Kingdom/UKHSA-44/2022	EPI_ISL_14439749	2022-07-06	Europe / United Kingdom	United Kingdom	Human	unknown	unknown	IIb	hMPXV-1	B.1
hMpxV/United Kingdom/UKHSA-48/2022	EPI_ISL_14439753	2022-06-16	Europe / United Kingdom	United Kingdom	Human	unknown	unknown	IIb	hMPXV-1	B.1
hMpxV/United Kingdom/UKHSA-49/2022	EPI_ISL_14439754	2022-06-13	Europe / United Kingdom	United Kingdom	Human	unknown	unknown	IIb	hMPXV-1	B.1
hMpxV/United Kingdom/UKHSA-52/2022	EPI_ISL_14439757	2022-06-14	Europe / United Kingdom	United Kingdom	Human	unknown	unknown	IIb	hMPXV-1	B.1.2
hMpxV/United Kingdom/UKHSA-53/2022	EPI_ISL_14439758	2022-06-16	Europe / United Kingdom	United Kingdom	Human	unknown	unknown	IIb	hMPXV-1	B.1
hMpxV/United Kingdom/UKHSA-56/2022	EPI_ISL_14439761	2022-07-07	Europe / United Kingdom	United Kingdom	Human	unknown	unknown	IIb	hMPXV-1	B.1.3
hMpxV/United Kingdom/UKHSA-58/2022	EPI_ISL_14439763	2022-07-05	Europe / United Kingdom	United Kingdom	Human	unknown	unknown	IIb	hMPXV-1	B.1.7
hMpxV/United Kingdom/UKHSA-59/2022	EPI_ISL_14439764	2022-07-05	Europe / United Kingdom	United Kingdom	Human	unknown	unknown	IIb	hMPXV-1	B.1.7
hMpxV/United Kingdom/UKHSA-62/2022	EPI_ISL_14439767	2022-07-04	Europe / United Kingdom	United Kingdom	Human	unknown	unknown	IIb	hMPXV-1	B.1.7
hMpxV/United Kingdom/UKHSA-65/2022	EPI_ISL_14439770	2022-06-24	Europe / United Kingdom	United Kingdom	Human	unknown	unknown	IIb	hMPXV-1	B.1
hMpxV/United Kingdom/UKHSA-67/2022	EPI_ISL_14439772	2022-06-27	Europe / United Kingdom	United Kingdom	Human	unknown	unknown	IIb	hMPXV-1	B.1.2
hMpxV/United Kingdom/UKHSA-73/2022	EPI_ISL_14439778	2022-06-29	Europe / United Kingdom	United Kingdom	Human	unknown	unknown	IIb	hMPXV-1	B.1.3
hMpxV/United Kingdom/UKHSA-77/2022	EPI_ISL_14439782	2022-07-05	Europe / United Kingdom	United Kingdom	Human	unknown	unknown	IIb	hMPXV-1	B.1.7
hMpxV/United Kingdom/UKHSA-78/2022	EPI_ISL_14439783	2022-07-04	Europe / United Kingdom	United Kingdom	Human	unknown	unknown	IIb	hMPXV-1	B.1.2
hMpxV/United Kingdom/UKHSA-9000155/2022	EPI_ISL_14752286	2022-06-03	Europe / United Kingdom	United Kingdom	Human	unknown	unknown	IIb	hMPXV-1	A.2
hMpxV/United Kingdom/UKHSA-9000166/2022	EPI_ISL_14752288	2022-06-29	Europe / United Kingdom	United Kingdom	Human	unknown	unknown	IIb	hMPXV-1	A.2
hMpxV/United Kingdom/UKHSA-9000183/2022	EPI_ISL_14752290	2022-06-29	Europe / United Kingdom	United Kingdom	Human	unknown	unknown	IIb	hMPXV-1	B.1.8
hMpxV/United Kingdom/UKHSA-9000194/2022	EPI_ISL_14752291	2022-07-04	Europe / United Kingdom	United Kingdom	Human	unknown	unknown	IIb	hMPXV-1	B.1.7
hMpxV/USA/AZ-CDC-0001/2022	EPI_ISL_14362289	2022-06	North America / USA / Arizona	USA	Human	unknown	unknown	IIb	hMPXV-1	B.1
hMpxV/USA/CA-CDC-0005/2022	EPI_ISL_14362287	2022-06	North America / USA / California	USA	Human	unknown	unknown	IIb	hMPXV-1	B.1.2
hMpxV/USA/CA-CDC-002/2022	EPI_ISL_13734270	2022-06	North America / USA / California	USA	Human	unknown	unknown	IIb	hMPXV-1	B.1.3
hMpxV/USA/CA-CDC-PRB-006/2022	EPI_ISL_14244556	2022-06	North America / USA / California	USA	Human	unknown	unknown	IIb	hMPXV-1	B.1
hMpxV/USA/CA-CDPH-000001/2022	EPI_ISL_13993734	2022-06-02	North America / USA / California	USA	Human	unknown	unknown	IIb	hMPXV-1	B.1.2
hMpxV/USA/CA-CDPH-000007/2022	EPI_ISL_14736400	2022-06-30	North America / USA / California	USA	Human	unknown	unknown	IIb	hMPXV-1	B.1
hMpxV/USA/CA-CDPH-000009/2022	EPI_ISL_14736402	2022-07-07	North America / USA / California	USA	Human	unknown	unknown	IIb	hMPXV-1	B.1
hMpxV/USA/CA-CDPH-000010/2022	EPI_ISL_14736403	2022-05	North America / USA / California	USA	Human	unknown	unknown	IIb	hMPXV-1	B.1
hMpxV/USA/CA-LACPHL-MA00005/2022	EPI_ISL_14189016	2022-07-18	North America / USA / California / Los Angeles County	USA	Human	unknown	unknown	IIb	hMPXV-1	B.1.8
hMpxV/USA/CA-LACPHL-MA00013/2022	EPI_ISL_14561924	2022-07-22	North America / USA / California / Los Angeles County	USA	Human	unknown	unknown	IIb	hMPXV-1	B.1
hMpxV/USA/CO-CDC-0002/2022	EPI_ISL_14362285	2022-05	North America / USA / Colorado	USA	Human	unknown	unknown	IIb	hMPXV-1	B.1
hMpxV/USA/CO-CDC-0003/2022	EPI_ISL_14362282	2022-06	North America / USA / Colorado	USA	Human	unknown	unknown	IIb	hMPXV-1	B.1.4
hMpxV/USA/CO-CDC-0006/2022	EPI_ISL_14487654	2022-06	North America / USA / Colorado	USA	Human	unknown	unknown	IIb	hMPXV-1	B.1.7
hMpxV/USA/CT-Yale-00002/2022	EPI_ISL_14526939	2022-07-12	North America / USA / Connecticut	USA	Human	unknown	unknown	IIb	hMPXV-1	B.1
hMpxV/USA/CT-Yale-00003/2022	EPI_ISL_14526940	2022-07-12	North America / USA / Connecticut	USA	Human	unknown	unknown	IIb	hMPXV-1	B.1
hMpxV/USA/CT-Yale-00005/2022	EPI_ISL_14526942	2022-07-11	North America / USA / Connecticut	USA	Human	unknown	unknown	IIb	hMPXV-1	B.1
hMpxV/USA/CT-Yale-00006/2022	EPI_ISL_14526943	2022-07-11	North America / USA / Connecticut	USA	Human	unknown	unknown	IIb	hMPXV-1	B.1
hMpxV/USA/CT-Yale-00017/2022	EPI_ISL_14526950	2022-07-14	North America / USA / Connecticut	USA	Human	unknown	unknown	IIb	hMPXV-1	B.1
hMpxV/USA/CT-Yale-00022/2022	EPI_ISL_14526955	2022-07-18	North America / USA / Connecticut	USA	Human	unknown	unknown	IIb	hMPXV-1	B.1.2
hMpxV/USA/CT-Yale-00023/2022	EPI_ISL_14526956	2022-07-18	North America / USA / Connecticut	USA	Human	unknown	unknown	IIb	hMPXV-1	B.1.2
hMpxV/USA/DC-CDC-0005/2022	EPI_ISL_14487659	2022-06	North America / USA / District of Columbia	USA	Human	unknown	unknown	IIb	hMPXV-1	B.1
hMpxV/USA/FL-CDC-0011/2022	EPI_ISL_14487658	2022-06	North America / USA / Florida	USA	Human	unknown	unknown	IIb	hMPXV-1	B.1.8
hMpxV/USA/FL-CDC-0017/2022	EPI_ISL_14699909	2022-06	North America / USA / Florida	USA	Human	unknown	unknown	IIb	hMPXV-1	B.1.8
hMpxV/USA/IL-CDC-0020/2022	EPI_ISL_14487653	2022-06	North America / USA / Illinois	USA	Human	unknown	unknown	IIb	hMPXV-1	B.1
hMpxV/USA/IL-CDC-0023/2022	EPI_ISL_14487657	2022-06	North America / USA / Illinois	USA	Human	unknown	unknown	IIb	hMPXV-1	B.1
hMpxV/USA/IL-CDC-0027/2022	EPI_ISL_14699911	2022-06	North America / USA / Illinois	USA	Human	unknown	unknown	IIb	hMPXV-1	B.1
hMpxV/USA/IL-CDC-0028/2022	EPI_ISL_14699912	2022-06	North America / USA / Illinois	USA	Human	unknown	unknown	IIb	hMPXV-1	B.1
hMpxV/USA/KY-CDC-0001/2022	EPI_ISL_14699917	2022-06	North America / USA / Kentucky	USA	Human	unknown	unknown	IIb	hMPXV-1	B.1
hMpxV/USA/NE-EAOH-44/2022	EPI_ISL_14326641	2022-07-14	North America / USA / Nebraska	USA	Human	unknown	unknown	IIb	hMPXV-1	B.1
hMpxV/USA/NE-UNMC-111/2022	EPI_ISL_14752093	2022-08-03	North America / USA / Nebraska	USA	Human	unknown	unknown	IIb	hMPXV-1	B.1.3
hMpxV/USA/NE-UNMC-115/2022	EPI_ISL_14752094	2022-08-04	North America / USA / Nebraska	USA	Human	unknown	unknown	IIb	hMPXV-1	B.1
hMpxV/USA/NY-CDC-0013/2022	EPI_ISL_14487651	2022-06	North America / USA / New York	USA	Human	unknown	unknown	IIb	hMPXV-1	B.1.1
hMpxV/USA/NY-CDC-0015/2022	EPI_ISL_14699925	2022-06	North America / USA / New York	USA	Human	unknown	unknown	IIb	hMPXV-1	B.1
hMpxV/USA/NY-CDC-0023/2022	EPI_ISL_14699923	2022-06	North America / USA / New York	USA	Human	unknown	unknown	IIb	hMPXV-1	B.1
hMpxV/USA/NY-CDC-004/2022	EPI_ISL_13744900	2022-05	North America / USA / New York	USA	Human	unknown	unknown	IIb	hMPXV-1	B.1
hMpxV/USA/NY-CDC-005/2022	EPI_ISL_13744901	2022-06	North America / USA / New York	USA	Human	unknown	unknown	IIb	hMPXV-1	B.1.1
hMpxV/USA/NY-URMC-2207A101/2022	EPI_ISL_14003930	2022-07-11	North America / USA / New York	USA	Human	unknown	unknown	IIb	hMPXV-1	B.1.3
hMpxV/USA/NY-URMC-2207A102/2022	EPI_ISL_14251112	2022-07-14	North America / USA / New York	USA	Human	unknown	unknown	IIb	hMPXV-1	B.1.3
hMpxV/USA/NY-Yale-00019/2022	EPI_ISL_14526952	2022-07-14	North America / USA / New York	USA	Human	unknown	unknown	IIb	hMPXV-1	B.1
hMpxV/USA/OH-CDC-0002/2022	EPI_ISL_14699924	2022-06	North America / USA / Ohio	USA	Human	unknown	unknown	IIb	hMPXV-1	B.1.4
hMpxV/USA/TX-CDC-0007/2022	EPI_ISL_14699916	2021-07	North America / USA / Texas	USA	Human	unknown	unknown	IIb	hMPXV-1	A.2
hMpxV/USA/un-UW-0025/2022	EPI_ISL_14216748	2022-07	North America / USA	USA	Human	unknown	unknown	IIb	hMPXV-1	B.1.1
hMpxV/USA/un-UW-0036/2022	EPI_ISL_14216762	2022-07	North America / USA	USA	Human	unknown	unknown	IIb	hMPXV-1	B.1.1
hMpxV/USA/UW-WA-0043/2022	EPI_ISL_14315315	2022-07	North America / USA / Washington	USA	Human	unknown	unknown	IIb	hMPXV-1	B.1
hMpxV/USA/UW-WA-0044/2022	EPI_ISL_14315316	2022-07	North America / USA / Washington	USA	Human	unknown	unknown	IIb	hMPXV-1	B.1
hMpxV/USA/UW-WA-0045/2022	EPI_ISL_14315317	2022-07	North America / USA / Washington	USA	Human	unknown	unknown	IIb	hMPXV-1	B.1
hMpxV/USA/UW-WA-0047/2022	EPI_ISL_14315319	2022-07	North America / USA / Washington	USA	Human	unknown	unknown	IIb	hMPXV-1	B.1.1
hMpxV/USA/UW-WA-0050/2022	EPI_ISL_14315321	2022-07	North America / USA / Washington	USA	Human	unknown	unknown	IIb	hMPXV-1	B.1
hMpxV/USA/UW-WA-0052/2022	EPI_ISL_14315323	2022-07	North America / USA / Washington	USA	Human	unknown	unknown	IIb	hMPXV-1	B.1.3
hMpxV/USA/WA-UW-00101/2022	EPI_ISL_14562502	2022-08	North America / USA / Washington	USA	Human	unknown	unknown	IIb	hMPXV-1	B.1
hMpxV/USA/WA-UW-0011/2022	EPI_ISL_14033204	2022-07	North America / USA / Washington	USA	Human	unknown	unknown	IIb	hMPXV-1	B.1.1
hMpxV/USA/WA-UW-0021/2022	EPI_ISL_14033211	2022-07	North America / USA / Washington	USA	Human	unknown	unknown	IIb	hMPXV-1	B.1
hMpxV/USA/WA-UW-0023/2022	EPI_ISL_14033213	2022-07	North America / USA / Washington	USA	Human	unknown	unknown	IIb	hMPXV-1	B.1
hMpxV/USA/WA-UW-0058/2022	EPI_ISL_14355207	2022-07	North America / USA / Washington	USA	Human	unknown	unknown	IIb	hMPXV-1	B.1
hMpxV/USA/WA-UW-0059/2022	EPI_ISL_14355208	2022-07	North America / USA / Washington	USA	Human	unknown	unknown	IIb	hMPXV-1	B.1.3
hMpxV/USA/WA-UW-0062/2022	EPI_ISL_14355211	2022-07	North America / USA / Washington	USA	Human	unknown	unknown	IIb	hMPXV-1	B.1
hMpxV/USA/WA-UW-0063/2022	EPI_ISL_14562478	2022-08	North America / USA / Washington	USA	Human	unknown	unknown	IIb	hMPXV-1	B.1
hMpxV/USA/WA-UW-0070/2022	EPI_ISL_14562482	2022-08	North America / USA / Washington	USA	Human	unknown	unknown	IIb	hMPXV-1	B.1
hMpxV/USA/WA-UW-0071/2022	EPI_ISL_14562483	2022-08	North America / USA / Washington	USA	Human	unknown	unknown	IIb	hMPXV-1	B.1
hMpxV/USA/WA-UW-0076/2022	EPI_ISL_14562485	2022-08	North America / USA / Washington	USA	Human	unknown	unknown	IIb	hMPXV-1	B.1
hMpxV/USA/WA-UW-0079/2022	EPI_ISL_14562487	2022-08	North America / USA / Washington	USA	Human	unknown	unknown	IIb	hMPXV-1	B.1
hMpxV/USA/WA-UW-0080/2022	EPI_ISL_14562488	2022-08	North America / USA / Washington	USA	Human	unknown	unknown	IIb	hMPXV-1	B.1
hMpxV/USA/WA-UW-0086/2022	EPI_ISL_14562491	2022-08	North America / USA / Washington	USA	Human	unknown	unknown	IIb	hMPXV-1	B.1
hMpxV/USA/WA-UW-0089/2022	EPI_ISL_14562493	2022-08	North America / USA / Washington	USA	Human	unknown	unknown	IIb	hMPXV-1	B.1.3
hMpxV/USA/WA-UW-0102/2022	EPI_ISL_14752257	2022-08	North America / USA / Washington	USA	Human	unknown	unknown	IIb	hMPXV-1	B.1
hMpxV/USA/WA-UW-0106/2022	EPI_ISL_14699929	2022-08	North America / USA / Washington	USA	Human	unknown	unknown	IIb	hMPXV-1	B.1
hMpxV/USA/WA-UW-0107/2022	EPI_ISL_14699930	2022-08	North America / USA / Washington	USA	Human	unknown	unknown	IIb	hMPXV-1	B.1.1
hMpxV/USA/WA-UW-0110/2022	EPI_ISL_14699932	2022-08	North America / USA / Washington	USA	Human	unknown	unknown	IIb	hMPXV-1	B.1
hMpxV/USA/WA-UW-0114/2022	EPI_ISL_14699936	2022-08	North America / USA / Washington	USA	Human	unknown	unknown	IIb	hMPXV-1	B.1
hMpxV/USA/WA-UW-0120/2022	EPI_ISL_14699939	2022-08	North America / USA / Washington	USA	Human	unknown	unknown	IIb	hMPXV-1	B.1
hMpxV/USA/WA-UW-0127/2022	EPI_ISL_14699943	2022-08	North America / USA / Washington	USA	Human	unknown	unknown	IIb	hMPXV-1	B.1.1
hMpxV/USA/WA-UW-0130/2022	EPI_ISL_14699945	2022-08	North America / USA / Washington	USA	Human	unknown	unknown	IIb	hMPXV-1	B.1
hMpxV/USA/WA-UW-0132/2022	EPI_ISL_14699947	2022-08	North America / USA / Washington	USA	Human	unknown	unknown	IIb	hMPXV-1	B.1.1
hMpxV/USA/WA-UW-0142/2022	EPI_ISL_14699952	2022-08	North America / USA / Washington	USA	Human	unknown	unknown	IIb	hMPXV-1	B.1.1
hMpxV/USA/WA-UW-0147/2022	EPI_ISL_14699954	2022-08	North America / USA / Washington	USA	Human	unknown	unknown	IIb	hMPXV-1	B.1.3
hMpxV/USA/WA-UW-0160/2022	EPI_ISL_14752260	2022-08	North America / USA / Washington	USA	Human	unknown	unknown	IIb	hMPXV-1	B.1
hMpxV/USA/WA-UW-0169/2022	EPI_ISL_14752261	2022-08	North America / USA / Washington	USA	Human	unknown	unknown	IIb	hMPXV-1	B.1
hMpxV/USA/WA-UW-0170/2022	EPI_ISL_14752262	2022-08	North America / USA / Washington	USA	Human	unknown	unknown	IIb	hMPXV-1	B.1
hMpxV/USA/WA-UW-0171/2022	EPI_ISL_14752263	2022-08	North America / USA / Washington	USA	Human	unknown	unknown	IIb	hMPXV-1	B.1
KJ642612.1 |Monkeypox virus	KJ642612.1	1986		Zaire				I
KJ642613.1 |Monkeypox virus	KJ642613.1	1970		Zaire				I
KJ642614.1 |Monkeypox virus	KJ642614.1	1965		Netherlands				IIa
KJ642615.1 |Monkeypox virus	KJ642615.1	1978		Nigeria				II
KJ642616.1 |Monkeypox virus	KJ642616.1	1968		France				IIa
KJ642617.1 |Monkeypox virus	KJ642617.1	1971		Nigeria				IIb
KJ642618.1 |Monkeypox virus	KJ642618.1	1990		Cameroon				I
KJ642619.1 |Monkeypox virus	KJ642619.1	1988		Gabon				I
KP849469.1 |Monkeypox virus	KP849469.1	2008		Democratic Republic of the Congo				I
KP849470.1 |Monkeypox virus	KP849470.1	1971		Cote d'Ivoire				IIa
KP849471.1 |Monkeypox virus	KP849471.1	1985		Democratic Republic of the Congo				I
MN346692.1 |Monkeypox virus	MN346692.1	2017-03-05		Cote d'Ivoire	Pan troglodytes verus			IIa
MN346694.1 |Monkeypox virus	MN346694.1	2017-03-28		Cote d'Ivoire	Pan troglodytes verus			IIa
MN346695.1 |Monkeypox virus	MN346695.1	2017-04-02		Cote d'Ivoire	Pan troglodytes verus			IIa
MN346696.1 |Monkeypox virus	MN346696.1	2017-04-03		Cote d'Ivoire	Pan troglodytes verus			IIa
MN346698.1 |Monkeypox virus	MN346698.1	2017-01-24		Cote d'Ivoire	Pan troglodytes verus			IIa
MN346699.1 |Monkeypox virus	MN346699.1	2017-01-23		Cote d'Ivoire	Pan troglodytes verus			IIa
MN346702.1 |Monkeypox virus	MN346702.1	2018-05-11		Cote d'Ivoire	Pan troglodytes verus			IIa
MpxV/cynomolgus monkey/USA/un-WRAIR7-61-P2/1962	EPI_ISL_13056556	1962	North America / USA	USA	Macaca fascicularis	Female	unknown	IIa
MT903341.1 |Monkeypox virus	MT903341.1	2018		Nigeria	Homo sapiens			IIb	hMPXV-1	A.1
MT903346.1 |Monkeypox virus	MT903346.1	2003		USA	Cricetomys gambianus			IIa
MT903347.1 |Monkeypox virus	MT903347.1	2003		USA	Gliridae			IIa
NC_003310.1 |Monkeypox virus	NC_003310.1	1996		Zaire	Homo sapiens			I
ON602722.2 |Monkeypox virus	ON602722.2	2022-05		France	Homo sapiens			IIb	hMPXV-1	B.1
ON619836.2 |Monkeypox virus	ON619836.2	2022-05		United Kingdom	Homo sapiens			IIb	hMPXV-1	B.1
ON782054.1 |Monkeypox virus	ON782054.1	2022-05-31		Spain	Homo sapiens			IIb	hMPXV-1	B.1.3
ON813260.2 |Monkeypox virus	ON813260.2	2022-06		Germany	Homo sapiens			IIb	hMPXV-1	B.1
ON880519.3 |Monkeypox virus	ON880519.3	2022-05-13		Canada	Homo sapiens			IIb	hMPXV-1	B.1.4
ON983168.1 |Monkeypox virus	ON983168.1	2022-04-28		Czech Republic	Homo sapiens			IIb	hMPXV-1	B.1.3
hMpxV/USA/FL-CDC-001/2022	EPI_ISL_13094227	2022-05-22	North America / USA / Florida	USA	Human	unknown	unknown	IIb	hMPXV-1	A.2.1
hMpxV/USA/VA-CDC-001/2022	EPI_ISL_13096615	2022-05	North America / USA / Virginia	USA	Human	unknown	unknown	IIb	hMPXV-1	A.2
hMpxV/USA/FL-CDC-002/2022	EPI_ISL_13100619	2022-05	North America / USA / Florida	USA	Human	unknown	unknown	IIb	hMPXV-1	B.1
hMpxV/USA/UT-CDC-001/2022	EPI_ISL_13100620	2022-05	North America / USA / Utah	USA	Human	unknown	unknown	IIb	hMPXV-1	B.1
hMpxV/USA/TX-CDC-000/2021	EPI_ISL_13100621	2021-07	North America / USA / Texas	USA	Human	unknown	unknown	IIb	hMPXV-1	A.2
hMpxV/USA/MD-CDC-000/2021	EPI_ISL_13100622	2021-11	North America / USA / Maryland	USA	Human	unknown	unknown	IIb	hMPXV-1	A.1.1
