# Supplementary material for: Phylogenetic landscape of Monkeypox Virus (MPV) during the early outbreak in New York City, 2022
Source: Emerg Microbes Infect. 2023 Apr 17;12(1):e2192830. doi: 10.1080/22221751.2023.2192830 (PMC10114986; doi:10.1080/22221751.2023.2192830)
Supplement: Supplemental Material [file TEMI_A_2192830_SM7524.zip › Table S2.xlsx]

## Sheet: B.1.2
Table S2. ID genomes included in the five sub-lineages B.1 identified in this study
B.1.8 sub-lineage		B.1.3 sub-lineage		B.1.1 sub-lineage		B.1.7 sub-lineage		B.1.2 sub-lineage
MPXV/Germany/2022/RKI235		MPXV USA 2022 UT0003		MPXV/Germany/2022/RKI555		MPXV22/human/USA-OK-288		MPXV USA 2022 TX0016
Monkeypox/PT0538/2022		9000432		MpxV/human/USA/WA-UW-087689/2022		9000452		MPXV USA 2022 MA0109
MPXV/Germany/2022/RKI275		9000372		MPXV USA 2022 NV0003		MPXV-USA-IL-IDPH-049		NJ-MPXV-032
MPXV/Germany/2022/RKI177		MPXV22/human/USA-NE-111		MPXV/Germany/2022/ON/RKI313		MPXV-USA-IL-IDPH-045		MPXV USA 2022 TX0022
MPXV/Germany/2022/RKI103		MPXV22/human/USA-NE-43		MpxV/human/USA/WA-UW-074932/2022		MPX YhLyQX 9000266		MPXV/Germany/2022/RKI422
MPXV/Germany/2022/ON/RKI459		MPXV USA 2022 CA006		MPXV/Germany/2022/RKI132		MPX AooXJI 9000248		hMPX/Human/USA/CA-LACPHL-MA00068/2022
MPXV/Germany/2022/RKI152		MPXV/Germany/2022/RKI013		MPXV/Germany/2022/RKI020		MPX Yob5K4 9000202		MPX Fap1fz 9000235
Monkeypox/PT0521/2022		MpxV/human/USA/WA-UW-089015/2022		MPXV 2388 SP 2022		9000351		MPXV UK 2022 9000186
Monkeypox/PT0508/2022		MpxV/human/USA/WA-UW-075687/2022		MPXV/Germany/2022/ON/RKI671		MPXV USA 2022 CO0006		MPXV UK 2022 9000079
MpxV/human/USA/WA-UW-080247/2022		MPXV UK 2022 9000164		DC INS MPX 1009 L		MPXV UK 2022 9000192		MPXV/Germany/2022/RKI124
hMPX/USA/CA-LACPHL-MA00176/2022		MPXV UK 2022 9000158		MPXV USA 2022 WA0012		MPXV UK 2022 9000165		MPXV/Germany/2022/RKI033
MPXV/Germany/2022/RKI540		9000420		Monkeypox/PT0564/2022		MPXV UK 2022 9000138		PV67611
MPXV/Germany/2022/RKI178		MPX oJ2Z6R 9000271		MpxV/human/USA/WA-UW-074978/2022		MPXV UK 2022 9000136		MPXV/Germany/2022/RKI135
MPXV/Germany/2022/RKI134		MpxV/human/USA/WA-UW-088973/2022		hMPXV-IHU00011		MPXV/Germany/2022/RKI185		MPXV/Germany/2022/RKI063
MPXV/Germany/2022/ON/RKI652		MpxV/human/USA/WA-UW-074949/2022		MPXV/Germany/2022/RKI268		Monkeypox/PT0031/2022		MPXV/Human/USA/CA-CDPH-MPX000002/2022
MPXV/Germany/2022/RKI164		MPXV 2369 SP 2022		MPXV/Germany/2022/RKI248		MPXV USA 2022 MA0008		MPXV USA 2022 CA0005
MPXV/Germany/2022/RKI213		MPXV/Germany/2022/ON/RKI658		MPXV/Germany/2022/RKI211		MPXV/Germany/2022/RKI140		MPXV/Germany/2022/RKI070 6rnvwt
MPXV/Germany/2022/ON/RKI651		MPXV USA 2022 IL0030		MPXV/Germany/2022/RKI208		MPXV/Germany/2022/RKI02		MPXV/Germany/2022/RKI542
MPXV/Germany/2022/ON/RKI650		MPXV USA 2022 IA0001		MpxV/human/USA/WA-UW-078870/2022		9000400		MPXV/Germany/2022/RKI230
MPXV 347 R SP 2022		MPXV USA 2022 MA0165		MPXV/Germany/2022/RKI059		MPXV/Germany/2022/RKI274		MPXV/Germany/2022/RKI141
MpxV/Spain/MD-HGUGM-6532064/2022		Slovenia-MPXV-26-2022		MPXV/Germany/2022/RKI046		MPX Gb1XpC 9000323		MPXV USA 2022 CT0001
MPXV/ES0001/HUGTiP/2022		Slovenia-MPXV-22-2022		MPXV/Germany/2022/RKI023		MPX GGr0lD 9000276		MPXV USA 2022 MI0001
PV67619-CS		Monkeypox/PT0562/2022		MPXV/Germany/2022/RKI025		9000429		MpxV/human/USA/WA-UW-074988/2022
ANT-LDSP-ANT-MPX-25283E		Monkeypox/PT0376/2022		MpxV/human/USA/WA-UW-085359/2022		9000397		MPXV USA 2022 MA0096
MPXV USA 2022 FL0052		9000370		MpxV/human/USA/WA-UW-089756/2022		MPXV USA 2022 TX0015		MpxV/human/USA/WA-UW-076225/2022
MPXV USA 2022 FL0010		MpxV/human/USA/WA-UW-081469/2022		MPXV USA 2022 NY0014		9000375		MPX/Human/USA/CA-LACPHL-MA00255/2022
MPXV USA 2022 SC0006		MpxV/human/USA/WA-UW-080834/2022		MPXV USA 2022 NY005		MPXV UK 2022 9000160		MPX/Human/USA/CA-LACPHL-MA00204/2022
MPXV USA 2022 MA0081		MPXV/Germany/2022/RKI288		Monkeypox/PT0530/2022		MPXV/Germany/2022/ON/RKI458		hMPX/USA/CA-LACPHL-MA00166/2022
MPXV USA 2022 FL0023		MpxV/human/USA/WA-UW-087619/2022		MPXV/Germany/2022/RKI633		MPX PZ8OdF 9000319		MPXV USA 2022 MA0132
ANT-LDSP-ANT-MPX-24722-L		MpxV/human/USA/WA-UW-086040/2022		MPXV/Germany/2022/RKI498		MPXV UK 2022 9000161		MPXV USA 2022 MA0143
MpxV/human/USA/WA-UW-082515/2022		MPXV/Germany/2022/RKI251		MPXV/Germany/2022/RKI289		hMPX/Human/USA/CA-LACPHL-MA00034/2022		MPXV USA 2022 MA0122
MPXV/Germany/2022/RKI497		MPXV/Germany/2022/RKI220		MPXV/Germany/2022/ON/RKI654		MPX/Human/USA/CA-LACPHL-MA00116/2022		MPXV USA 2022 MA0117
MPXV USA 2022 FL0020		MPXV UK 2022 9000188		MPXV/Germany/2022/ON/RKI453		MPX/Human/USA/CA-LACPHL-MA00115/2022		MPXV USA 2022 MA0114
MPXV USA 2022 AR0001		MPXV/Germany/2022/RKI079		MPXV/Germany/2022/RKI490		MPXV-USA-IL-IDPH-027		MPXV/Germany/2022/RKI343
MpxV/human/USA/OH-UW-086376/2022		hMpxV/Switzerland/ZH-UZH-IMV-3ba6449f/2022		MPXV/Germany/2022/RKI402		MPXV USA 2022 MA0019		MPX xSF5DR 9000295
MpxV/human/USA/OH-UW-070832/2022		MPXV/Spain/HUNSC ITER 0001b/2022		MPXV-ROK-P1-2022		MPXV USA 2022 MA0013		MPXV/Germany/2022/RKI119
MPXV22/human/USA-OK-68		MPXV/Spain/HUNSC ITER 0001a/2022		MPXV/Germany/2022/RKI106		MPXV USA 2022 TX0020		MPXV/Germany/2022/RKI109
PV67619-CSP		MPXV SI2022 S5		MPXV/Germany/2022/RKI086		MPXV/Germany/2022/RKI410		MPXV/Germany/2022/RKI568
MpxV/human/USA/WA-UW-086026/2022		MPXV FR HCL0001 2022		MPXV/Germany/2022/RKI021		PV67625		MPXV UK 2022 9000178
MpxV/human/USA/WA-UW-082488/2022		SLO		Monkeypox/PT0592/2022		hMPX/Human/USA/CA-LACPHL-MA00025/2022		MPXV UK 2022 9000066
hMPX/Human/USA/CA-LACPHL-MA00005/2022		MPXV/Germany/2022/RKI270		MpxV/human/USA/OH-UW-071686/2022		MPXV/Germany/2022/RKI206		MPXV/Germany/2022/RKI487
MPX imBNaw 9000300		MPXV/Germany/2022/RKI050		MPXV/Germany/2022/RKI477		MPXV/Germany/2022/RKI212		MPXV/Germany/2022/RKI427
MPXV22/human/USA-NE-48		MPXV/ITM pt 16/Belgium/10-Jun-2022		MPXV/Germany/2022/ON/RKI457		MPXV/Germany/2022/RKI158		MPXV/Germany/2022/RKI261
hMPXV/USA/NC-UNC-0013/2022		MPXV/ITM pt 31/Belgium/27-May-2022		Monkeypox/PT0586/2022		MPXV/Germany/2022/RKI381		MPXV/Germany/2022/RKI254
hMPXV/USA/NC-UNC-0012/2022		RNA ci3rxi		Monkeypox/PT0474/2022		MPXV/Germany/2022/RKI049		MPXV/Germany/2022/RKI196
hMPXV/USA/NC-UNC-0011/2022		MpxV/human/USA/WA-UW-085850/2022		MpxV/human/USA/WA-UW-083951/2022		MPXV/Germany/2022/RKI631		MPXV/Germany/2022/RKI167
		MPXV/Germany/2022/RKI439		MpxV/human/USA/WA-UW-088213/2022		Monkeypox virus/Human/USA/CA-LACPHL-MA00209/2022		MPXV/Germany/2022/RKI166
		9000409		MpxV/human/USA/WA-UW-074184/2022		9000398		MPXV/Germany/2022/RKI580
		MPXV/Germany/2022/RKI371		MpxV/human/USA/WA-UW-073909/2022		MPXV/Germany/2022/RKI278		MPXV/Germany/2022/ON/RKI307
		Slovenia-MPXV-28-2022		MpxV/human/USA/WA-UW-087349/2022		NICD-SVPL223		9000390
		Slovenia-MPXV-44-2022		MpxV/human/USA/WA-UW-080185/2022		MPXV/Germany/2022/RKI083		MPXV UK 2022 9000101
		Slovenia-MPXV-36-2022		MpxV/human/USA/WA-UW-081272/2022		MPXV/Germany/2022/RKI055		MPXV UK 2022 9000193
		NJ-MPXV-046		MPXV 1300 SP 2022		9000418		Monkeypox/PT0522/2022
		NJ-MPXV-041		MPXV 2428 SP 2022		MPX WOcPOH 9000297		Monkeypox/PT0478/2022
		hMpxV/USA/NY-URMC-2207A102/2022		MPXV USA 2022 MA0038		MPX vSkiJH 9000281		9000384
		hMpxV/USA/NY-URMC-2207A101/2022		MPXV/Germany/2022/RKI539		MPXV/Germany/2022/RKI537		hMpxV/Human/USA/IL-RIPHL-MPXV 10018/2022
		MPXV USA 2022 MA0144		MPXV/Germany/2022/RKI532		MPXV USA 2022 CA0033		MPXV USA 2022 FL0028
		MPXV USA 2022 MA0128		MPXV/Germany/2022/RKI423		B1118313		MPXV USA 2022 TN0010
		MPXV USA 2022 MA0115		MPX XAF7gk 9000317		MPXV/Germany/2022/RKI361		MPXV USA 2022 TN0009
		MPXV USA 2022 MA0068		MPX dDDHx 9000207		MPXV UK 2022 9000065		MPXV USA 2022 GA0020
		MPXV USA 2022 MA0057		MPXV/Germany/2022/RKI328		MPXV/Germany/2022/RKI165		MPXV/Human/USA/CA-LACPHL-MA00356/2022
		NJ-MPXV-039		MPXV USA 2022 NY0013		Monkeypox/MX-UANL001/2022		MPXV/Human/USA/CA-LACPHL-MA00338/2022
		MPX/Human/USA/CA-LACPHL-MA00181/2022		MPXV/Germany/2022/RKI222		MPXV/Germany/2022/RKI187		MPXV USA 2022 MA0118
		B1118356		MPXV/Germany/2022/RKI183		MPXV/Germany/2022/RKI157		MPXV USA 2022 MA0102
		hMPXV/USA/NC-UNC-0021/2022		MPXV/Germany/2022/RKI129		PV67604		MPXV USA 2022 LA0002
		MpxV/human/USA/OH-UW-080114/2022		MPXV/Germany/2022/RKI115		MPXV USA 2022 VT0001		NJ-MPXV-036
		PV67610		MPXV/Germany/2022/RKI015		NJ-MPXV-002		NJ-MPXV-029
		PV67621-CS		PV67620-CS		B1221102		MPXV USA 2022 NY0034
		PV67621-CSP		PV67620-CSP		PV67624		MPXV USA 2022 AR0002
		MPXV USA 2022 NY0017		MPXV/Germany/2022/RKI253		MPXV USA 2022 MA0148		Monkeypox virus/Human/USA/CA-LACPHL-MA00265/2022
		MPXV USA 2022 MA0087		MPXV/Germany/2022/RKI069		MPXV USA 2022 MA0131		MpxV/human/USA/Unknown-UW-093679/2022
		MPXV USA 2022 MA0051		MPXV/Germany/2022/RKI394		MPXV USA 2022 MA0104		MpxV/human/USA/WA-UW-102951/2022
		hMPXV/USA/NC-UNC-0004/2022		MPXV/Germany/2022/RKI125		MPXV USA 2022 MA0056		MpxV/human/USA/WA-UW-092798/2022
		MPXV USA 2022 MA0170		MPXV/Germany/2022/RKI259		MPXV USA 2022 AL0001		MPXV USA 2022 TX0026
		hMpxV/Human/USA/IL-RIPHL-MPXV 10009/2022		MPXV/Germany/2022/RKI205		MPXV USA 2022 NY0029		MPXV USA 2022 CT0004
				MPXV/Germany/2022/RKI154		PV67629		MPXV22/human/USA-OK-273
				MPXV/Germany/2022/RKI581		MPX diQWGf 9000250		MPXV USA 2022 NC0007
				MPXV/Germany/2022/RKI184		MPXV UK 2022 9000093		MPXV USA 2022 NJ0003
				MPXV/Germany/2022/RKI072		MPXV UK 2022 9000071		MPXV USA 2022 GA0016
				MPXV/Germany/2022/RKI088		MPX 12DvO8 9000251		MN-MDH-MPXV 0019
				MPXV/Germany/2022/RKI403		MPX K1dQNt 9000225		MPX/Human/USA/CA-LACPHL-MA00134/2022
				MPX/PT0122/2022		MPX K1dQNt 9000224		MPX/Human/USA/CA-LACPHL-MA00132/2022
				MPXV/Germany/2022/RKI034		MPXV UK 2022 9000130		MPX/Human/USA/CA-LACPHL-MA00128/2022
				MPXV/Germany/2022/RKI531		9000391		MPX/Human/USA/CA-LACPHL-MA00123/2022
				MPXV/Germany/2022/RKI494		MPX 2v76E1 9000221		MPX/Human/USA/CA-LACPHL-MA00101/2022
				MPXV USA 2022 AK0002		9000415		MPXV/Germany/2022/RKI238
				MPXV USA 2022 AK0001		MPX nKUAZz 9000294		MpxV/human/USA/OH-UW-072752/2022
				NJ-MPXV-023		MPX KJ3uDD 9000210		PV67601
				MPXV USA 2022 SC0005		MPXV UK 2022 9000194		PV67614
				MPXV/Germany/2022/RKI292		Monkeypox/PT0189/2022		PV67622-CS
				MPXV/Germany/2022/RKI078		MPX/PT0050/2022		PV67622-CPS
				Monkeypox/PT0531/2022		MPXV UK 2022 9000148		Slovenia-MPXV-42-2022
				Monkeypox/PT0516/2022		MPXV UK 2022 9000131		MPX L6rBi6 9000265
				Monkeypox/PT0400/2022		MPXV UK 2022 9000070		MPXV/Germany/2022/ON/RKI461
				MPX KV9qz9 9000349		PatientMPXV		MPXV22/human/USA-OK-301
				MPX/PT0071/2022		MPX V5dRAI 9000247		MPXV USA 2022 FL0027
				Monkeypox/PT0570/2022		Monkeypox/PT0301/2022		hMpxV/Human/USA/IL-RIPHL-MPXV 10010/2022
				Monkeypox/PT0556/2022		Monkeypox/PT0287/2022		MPXV USA 2022 PA0013
						MPX/PT0086/2022		MPXV/Human/USA/CA-LACPHL-MA00342/2022
						Monkeypox/PT0179/2022		MPXV USA 2022 NY0027
						Monkeypox/PT0364/2022		hMPXV/USA/NC-UNC-0005/2022
						Monkeypox/PT0270/2022		MPX UBm6ar 9000259
						Monkeypox/PT0493/2022		hMPX/Human/USA/CA-LACPHL-MA00040/2022
						MPX/PT0077/2022		hMPX/Human/USA/CA-LACPHL-MA00095/2022
						Monkeypox/PT0380/2022		hMPX/Human/USA/CA-LACPHL-MA00041/2022
						PrEV case 2		MPXV USA 2022 TX0031
						MPXV UK 2022 9000134		MPX/Human/USA/CA-LACPHL-MA00236/2022
						MPXV UK 2022 9000133		MPX/Human/USA/CA-LACPHL-MA00147/2022
						hMpxV/USA/CA-CDPH-1000082/2022		NJ-MPXV-014-rep2
						hMPXV/USA/NC-UNC-0020/2022		MPXV USA 2022 GA0018
						hMPXV/USA/NC-UNC-0009/2022		MPXV/Germany/2022/ON/RKI446
						hMPXV/USA/NC-UNC-0007/2022		MPXV USA 2022 NC0010
						MPXV USA 2022 MA0011		MPXV USA 2022 TX0030
						MPXV USA 2022 MD0006		MPXV USA 2022 NC0008
						MPXV/Human/USA/UT-UPHL-82200236/2022		BOL-UNIMOL-MPX-293419-L
						MPXV USA 2022 NC0009		MPXV/Germany/2022/RKI632
						MPXV USA 2022 MD0002		BOL-UNIMOL-MPX-293613-L
						9000407		hMPX/USA/CA-LACPHL-MA00164/2022
						hMPXV/USA/NC-UNC-0003/2022		MPXV/Human/USA/AL-USAFSAM-M0001b/2022
						MPX 42KDT6 9000241		MPXV/Human/USA/AL-USAFSAM-M0001a/2022
						MPXV/Human/USA/CA-LACPHL-MA00361/2022		MPX cbQgLw 9000299
						MpxV/human/USA/WA-UW-086295/2022		MPX TcUINH 9000230
						MPXV USA 2022 MA0047		9000417
						MPXV USA 2022 MA0044		MPX eobXCZ 9000296
								hMPXV/USA/NC-UNC-0022/2022
								hMPXV/USA/NC-UNC-0008/2022
								hMPXV/USA/NC-UNC-0019/2022
								hMPXV/USA/NC-UNC-0018/2022
								MPXV22/human/USA-OK-270
								MPXV USA 2022 GA0011
								Monkeypox/PT0554/2022
								hMPX/Human/USA/CA-LACPHL-MA00079/2022
								MPXV USA 2022 GA0006
								MPXV/Human/USA/CA-LACPHL-MA00303/2022
								MPX/Human/USA/CA-LACPHL-MA00142/2022
								hMPX/Human/USA/CA-LACPHL-MA00052/2022
								MPXV22/human/USA-OK-277
								MPXV USA 2022 AZ0007
								MPXV/Human/USA/CA-LACPHL-MA00290/2022
								MPXV USA 2022 PA0011
								B1221120
								B1221119
								MPXV USA 2022 MA0023
								MPXV/Germany/2022/ON/RKI595
								MPXV/Germany/2022/RKI566
								MPXV/Germany/2022/RKI550
								MPXV/Germany/2022/RKI493
								Monkeypox/PT0387/2022
								MPXV UK 2022 9000067
								MPXV/Germany/2022/RKI160
								MPXV/Germany/2022/RKI068
								MPXV/Germany/2022/RKI038
								MPXV/Germany/2022/RKI554
								MPXV/Germany/2022/RKI260
								MPX 7eECz2 9000326
								9000327
								MPXV/Germany/2022/RKI518
								hMPX/Human/USA/CA-LACPHL-MA00071/2022
								hMPX/Human/USA/CA-LACPHL-MA00057/2022
