# Supplementary material for: Phylogenetic landscape of Monkeypox Virus (MPV) during the early outbreak in New York City, 2022
Source: Emerg Microbes Infect. 2023 Apr 17;12(1):e2192830. doi: 10.1080/22221751.2023.2192830 (PMC10114986; doi:10.1080/22221751.2023.2192830)
Supplement: Supplemental Material [file TEMI_A_2192830_SM7524.zip › Table S3.xlsx]

## Sheet: Sheet1
	Table S3 - Non-synonymous SNPs identified to compare the 23 genomes analyzed with the reference genome sequence MPXV-M5312_HM12_Rivers (GenBank accession number: NC_063383.1)
		ORF (NC_063383_gene)	Nucleotide change	Non-Synonymous substitutions	Start gene	End gene	Function	% genomes with the mutation
		OPG015	G5595A	Q188*	4843	6156	Ankyrin repeat protein	9
	Left variable region	OPG021	G9963A	R126K	9587	10315	Zinger finger like-protein	9
		OPG025	G14000T	A423D	13375	15267	Ankyrin repeat protein	96.1538
		OPG038	G22643A	H173Y	22497	23159	NFKB Inhibitor	9
		OPG038	C22739T	E141K	22497	23159	NFKB Inhibitor	9
		C3L-Like	C25644T	R4K			Prevents complement activation	17
		OPG042	G26688A	S137L	25823	27097	Phospholipase-D homolog	4
		OPG047	G31053A	R48C	29746	31194	Kelch-like protein	100
	Core region	OPG053	G34459A	P78S	34052	34690	IMV membrane protein L1R	100
		OPG056	C38662T	E125K	37127	39034	EEV maturation protein	100
		OPG057	C39139T	E353K	39077	40195	Palmytilated EEV membrane protein	100
		OPG069	G50034A	E17K	49986	50486	Myristoylated protein	4
		OPG071	G54117A	L108F	51418	54438	DNA polymerase (2)	100
		OPG072	G54635A	D56N	54470	54757	Sulfydril oxidase	100
		OPG074	G55133A	R665C	55128	57125	Activates of ERK1/2 signaling pathway	13
		OPG092	C72362T	D196N	71832	72947	Assembly protein G7	100
		OPG093	C73066T	S30L	72978	73760	Late transciption factor VLTF-1	100
		OPG093	G73239A	D88N	72978	73760	Late transciption factor VLTF-1	100
		OPG094	G74200A	D141N	73780	74802	Myristylated protein	4
		OPG094	G74205A	M142I	73780	74802	Myristylated protein	100
		OPG094	G74360A	R194H	73780	74802	Myristylated protein	9
		OPG098	G77383A	E162K	76900	77655	Nucleic acid binding protein VP8/L4R	100
		OPG099	G78034A	D124N	77665	78051	Membrane protein- Entry and fussion	9
		OPG105	C83326T	S734L	81126	84986	DNA-dependent RNA polymerase	100
		OPG105	G84442T	S1106F	81126	84986	DNA-dependent RNA polymerase	9
		OPG107	G85581A	V24I	85512	86081	Entry-fusion complex	13
		OPG109	G87230A	H740Y	87060	89447	RNA polymerase-associated transciption	87
		OPG118	A100261G	K606E	98446	100359	Early transcription factor	96.1538
		OPG118	G98456A	G4E	98446	100359	Early transcription factor	9
		OPG123	C103258T	D605N	103175	105070	Core DNA-dependent ATPase (NPH-I)	4
		OPG136	C119296T	D98N	116912	119587	virion core protein	100
		OPG137	G120241A	D214N	119602	120558	Crescent membrane and IV formation	4
		OPG139	C121320T	A17T	121156	121368	IMV membrana protein A13L	100
		OPG145	G124130A	E62K	123947	125425	DNA helicase	100
		OPG145	G124674A	R243Q	123947	125425	DNA helicase	96.1538
		OPG145	G125249A	E435K	123947	125425	DNA helicase	100
		OPG145	G125313A	G456E	123947	125425	DNA helicase	9
		OPG147	C125660T	D110N	125640	125987	MV membrane	4
		OPG150	C128698T	S307L	127779	128927	Intermediate transcription factor	100
		OPG172	G147514A	E30K	147417	148017	Type I membrane glycoprotein	4
		OPG174	C149364T	G11E	148355	149395	Hydroxysteroid dehydrogenase/inflammatory response inhibitor	4
	Right variable region	OPG176	C150469T	H221Y	149809	150531	Bcl-2 like protein	100
		OPG185	G159277A	E121K	158917	159858	Prevents TNF binding to cell receptor	13
		OPG193	C168120T	L263F	167334	168137	Soluble interferon-gamma receptor like protein	96.1538
		OPG205	G177918A	D755N	175656	178019	ANK and PRANC domains	4
		OPG208	G180184A	E307K	179266	180339	Serpin (SPI1)/apoptosis inhibitor	4
		OPG210	G181980A	D209N	181356	186998	Surface glycoprotein	100
		OPG210	C183519T	P722S	181356	186998	Surface glycoprotein	100
		OPG210	G186165A	D1604N	181356	186998	Surface glycoprotein	22
		OPG210	G186578A	M1741I	181356	186998	Surface glycoprotein	100
		NBT03_gp174	G190660A	R84K	189199	189660	Brix domain protein	13
		NBT03_gp175	C191615T	Q188*	190410	190940	Ankyrin repeat protein	9
		OPG003	G193392A	D264N	192603	194369	Ankyrin repeat protein	100
		OPG002	C194619T	S54F	194459	195508	Crm-B secreted TNF-alpha-receptor-like protein	100
		OPG001	C195948T	S105L	195635	196375	Chemokine binding protein	100
