# Supplementary material for: Phylogenetic landscape of Monkeypox Virus (MPV) during the early outbreak in New York City, 2022
Source: Emerg Microbes Infect. 2023 Apr 17;12(1):e2192830. doi: 10.1080/22221751.2023.2192830 (PMC10114986; doi:10.1080/22221751.2023.2192830)
Supplement: Supplemental Material [file TEMI_A_2192830_SM7524.zip › Table S4.xlsx]

## Sheet: Sheet1
	Table S4 - SNPs identified with GA>AA and TC>TT nucleotide replacements in the 23 genomes analyzed
	OPG	Position	Ref	Alt	AA Change ALT	Function
	OPG015	5595	G	A	Q188*	Ankyrin repeat protein
	OPG021	9963	G	A	R126K	Zinger finger like-protein
	OPG031	18133	C	T	Synonymous variant	Inhibits NF-kB signaling
	OPG038	22643	G	A	H173Y	NFKB Inhibitor
	OPG038	22739	C	T	E141K	NFKB Inhibitor
	C3L-like	25644	C	T	R4K	Prevents complement activation
	OPG042	26688	G	A	S137L	Phospholipase-D homolog
	OPG069	50034	G	A	E17K	Myristoylated protein
	OPG074	55133	G	A	R665C	Activates of ERK1/2 signaling pathway
	OPG083	63811	G	A	Synonymous variant	Serine protease
	OPG083	64426	C	T	Synonymous variant	Serine protease
	OPG085	67611	G	A	Synonymous variant	Metalloprotease homolog
	OPG094	74200	G	A	D141N	Myristylated protein
	OPG094	74360	G	A	R194H	Myristylated protein
	OPG100	78034	G	A	Synonymous variant	7-protein complex, early stage morphogenesis
	OPG103	80111	C	T	Synonymous variant	RNA polymerase 22 kDa subunit (RPO22)
	OPG105	84442	C	T	S1106F	DNA-dependent RNA polymerase
	OPG107	85581	G	A	V24I	Entry-fusion complex
	OPG118	98456	G	A	G4E	Early transcription factor
	OPG123	103258	C	T	D605N	Core DNA-dependent ATPase (NPH-I)
	OPG137	120241	G	A	D214N	Crescent membrane and IV formation
	OPG145	125313	G	A	G456E	DNA helicase
	OPG147	125660	C	T	D110N	MV membrane
	OPG151	130231	G	A	Synonymous variant	RNA polymerase 132 kDa subunit (RPO132)
	A26L-like	133231	G	A	Synonymous variant	MV protein (p4c), occlusion of MVs in ATI
	OPG161	141521	G	A	Synonymous variant	EV membrane glycoprotein
	OPG172	147514	G	A	E30K	Type I membrane glycoprotein
	NI	148268	C	T	NI
	OPG174	149364	C	T	G11E	Hydroxysteroid dehydrogenase/inflammatory response inhibitor
	OPG185	159277	G	A	E121K	Prevents TNF binding to cell receptor
	OPG189	164487	G	A	Synonymous variant	ANK and PRANC domains
	OPG205	177918	G	A	D755N	ANK and PRANC domains
	OPG208	180184	G	A	E307K	Serpin (SPI1)/apoptosis inhibitor
	OPG210	186165	G	A	D1604N	Surface glycoprotein
	NI	188391	C	T	NI
	NBT03_gp174	190660	G	A	R84K	Brix domain protein
	NBT03_gp175	191615	C	T	Q188*	Ankyrin repeat protein
